# Supplementary material for: Arsenic Stress Resistance in the Endophytic Fungus Cladosporium cladosporioides: Physiological and Transcriptomic Insights into Heavy Metal Detoxification
Source: J Fungi (Basel). 2025 May 14;11(5):374. doi: 10.3390/jof11050374 (PMC12112881; doi:10.3390/jof11050374)
Supplement: Supplementary file 1 [file jof-11-00374-s001.zip]

Archive with 7 entries (7 files):
- jof-3614616-supplementary/Figure S1.tif
- jof-3614616-supplementary/Supplementary Table S1-S3  R 3 30.pdf
- jof-3614616-supplementary/Table. S4 GO classification of unigenes.xlsx
- jof-3614616-supplementary/Table. S5 KEGG pathway of unigenes.xlsx
- jof-3614616-supplementary/Table. S6 KOG classification of unigenes.xlsx
- jof-3614616-supplementary/Table. S7 FPKM of DEGs for C. cladosporioides.xlsx
- jof-3614616-supplementary/Table. S8 Original data used for Mantel tests.xlsx
