# Supplementary material for: Arsenic Stress Resistance in the Endophytic Fungus Cladosporium cladosporioides: Physiological and Transcriptomic Insights into Heavy Metal Detoxification
Source: J Fungi (Basel). 2025 May 14;11(5):374. doi: 10.3390/jof11050374 (PMC12112881; doi:10.3390/jof11050374)
Supplement: Supplementary file 1 [file jof-11-00374-s001.zip › jof-3614616-supplementary/Table. S4 GO classification of unigenes.xlsx]

## Sheet: Sheet1
Count	GeneRatio	geneID		Ontology	Description	Count
8279	8279/16003	Cluster-10000.0/Cluster-10001.0/Cluster-10004.0/Cluster-10004.2/Cluster-10004.3/Cluster-10004.4/Cluster-10005.0/Cluster-10007.0/Cluster-10007.1/Cluster-10007.2/Cluster-10007.3/Cluster-10007.4/Cluster-10009.0/Cluster-1001.0/Cluster-10011.0/Cluster-10011.1/Cluster-10014.0/Cluster-10016.1/Cluster-10017.0/Cluster-10020.0/Cluster-10029.0/Cluster-10031.0/Cluster-10032.0/Cluster-10032.1/Cluster-10032.10…		Molecular function	binding	8279
8077	8077/16003	Cluster-10000.0/Cluster-10001.0/Cluster-10002.0/Cluster-10006.0/Cluster-10008.0/Cluster-1001.0/Cluster-10010.0/Cluster-10010.1/Cluster-10012.0/Cluster-10012.1/Cluster-10012.2/Cluster-10012.3/Cluster-10012.4/Cluster-10012.5/Cluster-10014.0/Cluster-10017.0/Cluster-10020.0/Cluster-10024.0/Cluster-10029.0/Cluster-1003.0/Cluster-10031.0/Cluster-10032.0/Cluster-10032.1/Cluster-10032.10/Cluster-10032.11…		Molecular function	catalytic activity	8077
2004	2004/16003	Cluster-10023.0/Cluster-10023.1/Cluster-10023.2/Cluster-10023.3/Cluster-10023.4/Cluster-10051.0/Cluster-10056.0/Cluster-10064.0/Cluster-10069.0/Cluster-10070.0/Cluster-10074.0/Cluster-10079.0/Cluster-10079.1/Cluster-10079.2/Cluster-10079.3/Cluster-10079.4/Cluster-10079.5/Cluster-10079.6/Cluster-10099.0/Cluster-10099.1/Cluster-10099.2/Cluster-10099.3/Cluster-10099.4/Cluster-10099.5/Cluster-10099.6…		Molecular function	transporter activity	2004
1202	1202/16003	Cluster-10004.0/Cluster-10004.2/Cluster-10004.3/Cluster-10004.4/Cluster-10009.0/Cluster-10022.0/Cluster-10057.0/Cluster-10100.0/Cluster-10100.1/Cluster-10116.0/Cluster-10125.4/Cluster-10125.5/Cluster-10126.2/Cluster-10126.4/Cluster-10134.12/Cluster-10134.5/Cluster-10134.6/Cluster-10134.9/Cluster-10139.0/Cluster-10139.1/Cluster-10139.2/Cluster-10139.3/Cluster-10139.4/Cluster-10139.5/Cluster-10139.…		Molecular function	transcription regulator activity	1202
720	720/16003	Cluster-10017.0/Cluster-10048.0/Cluster-10066.1/Cluster-10066.2/Cluster-10068.0/Cluster-10068.1/Cluster-10068.2/Cluster-10068.3/Cluster-10068.4/Cluster-10070.0/Cluster-10079.0/Cluster-10079.1/Cluster-10079.2/Cluster-10079.3/Cluster-10079.4/Cluster-10079.5/Cluster-10079.6/Cluster-10182.0/Cluster-10182.1/Cluster-10182.2/Cluster-10182.3/Cluster-10182.4/Cluster-10182.5/Cluster-10182.6/Cluster-10183.0…		Molecular function	ATP-dependent activity	720
500	500/16003	Cluster-10011.0/Cluster-10011.1/Cluster-10036.0/Cluster-10038.0/Cluster-10065.0/Cluster-10065.1/Cluster-10065.2/Cluster-10065.3/Cluster-10065.4/Cluster-10244.0/Cluster-10244.1/Cluster-10263.0/Cluster-10263.1/Cluster-10286.0/Cluster-103.0/Cluster-10310.0/Cluster-10310.1/Cluster-10310.2/Cluster-10310.3/Cluster-10341.0/Cluster-10398.0/Cluster-10499.0/Cluster-10499.1/Cluster-10499.2/Cluster-10531.0/C…		Molecular function	structural molecule activity	500
408	408/16003	Cluster-10003.0/Cluster-10003.1/Cluster-10003.2/Cluster-10003.3/Cluster-10003.4/Cluster-10003.5/Cluster-10003.6/Cluster-10016.1/Cluster-10031.0/Cluster-10092.0/Cluster-10092.1/Cluster-10092.2/Cluster-10092.3/Cluster-10092.4/Cluster-10092.5/Cluster-10092.6/Cluster-10092.7/Cluster-10205.13/Cluster-10205.4/Cluster-10225.0/Cluster-10225.10/Cluster-10225.11/Cluster-10225.2/Cluster-10225.7/Cluster-1022…		Molecular function	molecular function regulator activity	408
217	217/16003	Cluster-10046.0/Cluster-10046.1/Cluster-10046.2/Cluster-10046.3/Cluster-10046.4/Cluster-10086.0/Cluster-10086.1/Cluster-10086.3/Cluster-10086.4/Cluster-10086.5/Cluster-10086.6/Cluster-10086.7/Cluster-10117.4/Cluster-10279.0/Cluster-10306.0/Cluster-10314.3/Cluster-10334.0/Cluster-1044.0/Cluster-10492.0/Cluster-10492.2/Cluster-10492.3/Cluster-10492.6/Cluster-10492.7/Cluster-10492.8/Cluster-10544.0/…		Molecular function	molecular adaptor activity	217
175	175/16003	Cluster-10034.0/Cluster-10034.1/Cluster-10034.2/Cluster-10034.3/Cluster-10034.4/Cluster-10034.5/Cluster-10034.6/Cluster-10034.7/Cluster-10068.0/Cluster-10068.1/Cluster-10068.2/Cluster-10068.3/Cluster-10068.4/Cluster-10152.0/Cluster-10236.0/Cluster-10336.0/Cluster-10338.0/Cluster-10460.0/Cluster-10530.0/Cluster-10530.1/Cluster-10530.2/Cluster-10530.3/Cluster-10530.4/Cluster-10530.5/Cluster-10530.6…		Molecular function	translation regulator activity	175
103	103/16003	Cluster-10181.0/Cluster-1030.0/Cluster-10396.0/Cluster-10396.1/Cluster-10396.2/Cluster-10396.3/Cluster-10396.4/Cluster-10396.5/Cluster-10396.6/Cluster-10453.0/Cluster-11088.1/Cluster-11511.0/Cluster-11632.0/Cluster-11632.1/Cluster-11632.2/Cluster-11632.3/Cluster-11632.4/Cluster-11632.5/Cluster-11632.6/Cluster-1205.0/Cluster-131.0/Cluster-1491.0/Cluster-177.0/Cluster-2126.0/Cluster-2446.0/Cluster-…		Molecular function	antioxidant activity	103
81	81/16003	Cluster-105.0/Cluster-10849.0/Cluster-10849.1/Cluster-10849.2/Cluster-10849.3/Cluster-10849.4/Cluster-11103.0/Cluster-11225.0/Cluster-11596.0/Cluster-11596.1/Cluster-1544.0/Cluster-186.0/Cluster-200.0/Cluster-202.0/Cluster-2481.0/Cluster-255.0/Cluster-3042.0/Cluster-33.0/Cluster-338.0/Cluster-4071.0/Cluster-420.0/Cluster-4225.2/Cluster-4323.0/Cluster-461.0/Cluster-4682.0/Cluster-4990.0/Cluster-52…		Molecular function	protein folding chaperone	81
77	77/16003	Cluster-10383.0/Cluster-10615.0/Cluster-10615.1/Cluster-10615.10/Cluster-10615.2/Cluster-10615.3/Cluster-10615.4/Cluster-10615.5/Cluster-10615.6/Cluster-10615.7/Cluster-10615.8/Cluster-10615.9/Cluster-10617.0/Cluster-10617.1/Cluster-10617.2/Cluster-10617.3/Cluster-10617.5/Cluster-10617.6/Cluster-10617.7/Cluster-10617.8/Cluster-1114.0/Cluster-11235.0/Cluster-11533.1/Cluster-11533.2/Cluster-11533.4…		Molecular function	small molecule sensor activity	77
76	76/16003	Cluster-10333.0/Cluster-10333.2/Cluster-10333.3/Cluster-10333.4/Cluster-10333.5/Cluster-10333.6/Cluster-10751.0/Cluster-10751.1/Cluster-10751.2/Cluster-10751.3/Cluster-11261.0/Cluster-11261.1/Cluster-11261.2/Cluster-11261.3/Cluster-11261.4/Cluster-178.0/Cluster-2857.0/Cluster-2857.1/Cluster-2857.2/Cluster-2857.3/Cluster-4383.0/Cluster-5008.0/Cluster-5464.0/Cluster-5842.0/Cluster-6707.0/Cluster-69…		Molecular function	molecular carrier activity	76
59	59/16003	Cluster-10017.0/Cluster-10196.0/Cluster-10196.1/Cluster-10196.2/Cluster-10196.3/Cluster-10196.4/Cluster-10196.5/Cluster-10358.0/Cluster-10850.0/Cluster-10850.1/Cluster-10850.10/Cluster-10850.11/Cluster-10850.12/Cluster-10850.13/Cluster-10850.14/Cluster-10850.2/Cluster-10850.3/Cluster-10850.4/Cluster-10850.5/Cluster-10850.6/Cluster-10850.7/Cluster-10850.8/Cluster-10850.9/Cluster-11166.1/Cluster-11…		Molecular function	cytoskeletal motor activity	59
56	56/16003	Cluster-10383.0/Cluster-10615.0/Cluster-10615.1/Cluster-10615.10/Cluster-10615.2/Cluster-10615.3/Cluster-10615.4/Cluster-10615.5/Cluster-10615.6/Cluster-10615.7/Cluster-10615.8/Cluster-10615.9/Cluster-10621.10/Cluster-10621.5/Cluster-10621.8/Cluster-10621.9/Cluster-10865.0/Cluster-10865.1/Cluster-10865.2/Cluster-10865.3/Cluster-10865.4/Cluster-10865.5/Cluster-10926.2/Cluster-10926.3/Cluster-10926…		Molecular function	molecular transducer activity	56
49	49/16003	Cluster-10779.0/Cluster-10779.2/Cluster-10779.4/Cluster-10779.5/Cluster-10779.6/Cluster-10779.7/Cluster-10782.0/Cluster-10782.1/Cluster-10782.2/Cluster-10782.3/Cluster-10782.4/Cluster-10782.5/Cluster-11212.0/Cluster-11704.0/Cluster-11704.1/Cluster-11704.2/Cluster-1862.0/Cluster-3021.0/Cluster-3048.0/Cluster-3057.0/Cluster-3356.0/Cluster-4163.0/Cluster-4230.2/Cluster-4670.0/Cluster-4699.0/Cluster-…		Molecular function	general transcription initiation factor activity	49
13	13/16003	Cluster-1028.0/Cluster-1029.0/Cluster-447.0/Cluster-454.0/Cluster-5095.0/Cluster-5771.0/Cluster-7795.0/Cluster-7795.1/Cluster-7795.2/Cluster-7795.3/Cluster-7795.4/Cluster-7795.5/Cluster-9532.0		Molecular function	molecular sequestering activity	13
11	11/16003	Cluster-11.0/Cluster-260.0/Cluster-260.1/Cluster-286.0/Cluster-3100.0/Cluster-623.0/Cluster-7409.0/Cluster-7409.2/Cluster-7409.3/Cluster-8202.0/Cluster-9929.0		Molecular function	protein tag	11
9	9/16003	Cluster-8195.0/Cluster-9279.0/Cluster-9279.1/Cluster-9279.2/Cluster-9279.4/Cluster-9279.5/Cluster-9279.6/Cluster-9279.7/Cluster-9279.8		Molecular function	toxin activity	9
3	3/16003	Cluster-3572.0/Cluster-4943.0/Cluster-9162.0		Molecular function	cargo receptor activity	3
1	1/16003	Cluster-537.0		Molecular function	nutrient reservoir activity	1
1	1/16003	Cluster-3798.0	22121	Molecular function	protein-containing complex destabilizing activity	1
10491	10491/16003	Cluster-10000.0/Cluster-10001.0/Cluster-10003.0/Cluster-10003.1/Cluster-10003.2/Cluster-10003.3/Cluster-10003.4/Cluster-10003.5/Cluster-10003.6/Cluster-10004.0/Cluster-10004.2/Cluster-10004.4/Cluster-10005.0/Cluster-10006.0/Cluster-10007.0/Cluster-10007.1/Cluster-10007.2/Cluster-10007.3/Cluster-10007.4/Cluster-10008.0/Cluster-10009.0/Cluster-10010.0/Cluster-10010.1/Cluster-10011.0/Cluster-10011.1…		Biological process	cellular process	10491
9130	9130/16003	Cluster-10000.0/Cluster-10001.0/Cluster-10004.0/Cluster-10004.2/Cluster-10004.4/Cluster-10006.0/Cluster-10008.0/Cluster-10009.0/Cluster-1001.0/Cluster-10010.0/Cluster-10010.1/Cluster-10011.0/Cluster-10011.1/Cluster-10012.0/Cluster-10012.1/Cluster-10012.2/Cluster-10012.3/Cluster-10012.4/Cluster-10012.5/Cluster-10014.0/Cluster-10024.0/Cluster-10026.0/Cluster-10026.1/Cluster-10026.2/Cluster-10026.3/…		Biological process	metabolic process	9130
2939	2939/16003	Cluster-10000.0/Cluster-10003.0/Cluster-10003.1/Cluster-10003.2/Cluster-10003.3/Cluster-10003.4/Cluster-10003.5/Cluster-10003.6/Cluster-10004.4/Cluster-10007.0/Cluster-10007.1/Cluster-10007.2/Cluster-10007.3/Cluster-10007.4/Cluster-10014.0/Cluster-10016.1/Cluster-10017.0/Cluster-10026.0/Cluster-10026.1/Cluster-10026.2/Cluster-10026.3/Cluster-10026.4/Cluster-10026.5/Cluster-10026.6/Cluster-10026.7…		Biological process	biological regulation	2939
2890	2890/16003	Cluster-10000.0/Cluster-10003.0/Cluster-10003.1/Cluster-10003.2/Cluster-10003.3/Cluster-10003.4/Cluster-10003.5/Cluster-10003.6/Cluster-10014.0/Cluster-10016.1/Cluster-10017.0/Cluster-10023.0/Cluster-10023.1/Cluster-10023.2/Cluster-10023.3/Cluster-10023.4/Cluster-10040.0/Cluster-10040.1/Cluster-10040.2/Cluster-10040.3/Cluster-10040.4/Cluster-10040.5/Cluster-10045.0/Cluster-10046.0/Cluster-10046.1…		Biological process	localization	2890
2523	2523/16003	Cluster-10000.0/Cluster-10003.0/Cluster-10003.1/Cluster-10003.2/Cluster-10003.3/Cluster-10003.4/Cluster-10003.5/Cluster-10003.6/Cluster-10004.4/Cluster-10007.0/Cluster-10007.1/Cluster-10007.2/Cluster-10007.3/Cluster-10007.4/Cluster-10014.0/Cluster-10016.1/Cluster-10017.0/Cluster-10026.0/Cluster-10026.1/Cluster-10026.2/Cluster-10026.3/Cluster-10026.4/Cluster-10026.5/Cluster-10026.6/Cluster-10026.7…		Biological process	regulation of biological process	2523
2034	2034/16003	Cluster-10000.0/Cluster-10003.0/Cluster-10003.1/Cluster-10003.2/Cluster-10003.3/Cluster-10003.4/Cluster-10003.5/Cluster-10003.6/Cluster-10004.4/Cluster-10007.0/Cluster-10007.1/Cluster-10007.2/Cluster-10007.3/Cluster-10007.4/Cluster-10014.0/Cluster-10016.1/Cluster-10017.0/Cluster-10026.0/Cluster-10026.1/Cluster-10026.2/Cluster-10026.3/Cluster-10026.4/Cluster-10026.5/Cluster-10026.6/Cluster-10026.7…		Biological process	response to stimulus	2034
1098	1098/16003	Cluster-10000.0/Cluster-10014.0/Cluster-10017.0/Cluster-10045.0/Cluster-10046.0/Cluster-10046.3/Cluster-1009.0/Cluster-1010.0/Cluster-10116.0/Cluster-10125.0/Cluster-10125.1/Cluster-10125.2/Cluster-10125.3/Cluster-10126.2/Cluster-10126.4/Cluster-10132.0/Cluster-10132.1/Cluster-10132.10/Cluster-10132.11/Cluster-10132.2/Cluster-10132.3/Cluster-10132.4/Cluster-10132.5/Cluster-10132.6/Cluster-10132.7…		Biological process	positive regulation of biological process	1098
888	888/16003	Cluster-10000.0/Cluster-10004.4/Cluster-10014.0/Cluster-10017.0/Cluster-10034.1/Cluster-10034.7/Cluster-10045.0/Cluster-10057.0/Cluster-10066.1/Cluster-10066.2/Cluster-10068.0/Cluster-10068.1/Cluster-10068.2/Cluster-10068.3/Cluster-10068.4/Cluster-10070.0/Cluster-1009.0/Cluster-1010.0/Cluster-10125.0/Cluster-10125.1/Cluster-10125.2/Cluster-10125.3/Cluster-10134.12/Cluster-10134.5/Cluster-10134.6/…		Biological process	negative regulation of biological process	888
825	825/16003	Cluster-10000.0/Cluster-10003.0/Cluster-10003.1/Cluster-10003.2/Cluster-10003.3/Cluster-10003.4/Cluster-10003.5/Cluster-10003.6/Cluster-10007.0/Cluster-10007.1/Cluster-10007.2/Cluster-10007.3/Cluster-10007.4/Cluster-10014.0/Cluster-10016.1/Cluster-10017.0/Cluster-10034.1/Cluster-10034.7/Cluster-10045.0/Cluster-1009.0/Cluster-10092.0/Cluster-10092.1/Cluster-10092.2/Cluster-10092.3/Cluster-10092.4/…		Biological process	signaling	825
777	777/16003	Cluster-10000.0/Cluster-10057.0/Cluster-10086.0/Cluster-10086.1/Cluster-10086.3/Cluster-10086.4/Cluster-10086.5/Cluster-10086.6/Cluster-10086.7/Cluster-1009.0/Cluster-10117.4/Cluster-10126.2/Cluster-10126.4/Cluster-10134.0/Cluster-10134.10/Cluster-10134.11/Cluster-10134.2/Cluster-10134.3/Cluster-10134.4/Cluster-10134.7/Cluster-10134.8/Cluster-10212.0/Cluster-10225.0/Cluster-10225.10/Cluster-10225…		Biological process	reproduction	777
638	638/16003	Cluster-10000.0/Cluster-10057.0/Cluster-10086.0/Cluster-10086.1/Cluster-10086.3/Cluster-10086.4/Cluster-10086.5/Cluster-10086.6/Cluster-10086.7/Cluster-1009.0/Cluster-10117.4/Cluster-10134.0/Cluster-10134.10/Cluster-10134.11/Cluster-10134.2/Cluster-10134.3/Cluster-10134.4/Cluster-10134.7/Cluster-10134.8/Cluster-10225.0/Cluster-10225.10/Cluster-10225.11/Cluster-10225.2/Cluster-10225.7/Cluster-1022…		Biological process	reproductive process	638
428	428/16003	Cluster-10086.0/Cluster-10086.1/Cluster-10086.3/Cluster-10086.4/Cluster-10086.5/Cluster-10086.6/Cluster-10086.7/Cluster-10092.0/Cluster-10092.1/Cluster-10092.2/Cluster-10092.3/Cluster-10092.4/Cluster-10092.5/Cluster-10092.6/Cluster-10092.7/Cluster-10117.4/Cluster-10212.0/Cluster-10319.0/Cluster-10329.0/Cluster-10329.1/Cluster-10329.2/Cluster-10329.3/Cluster-10472.0/Cluster-10472.4/Cluster-10472.5…		Biological process	developmental process	428
191	191/16003	Cluster-10000.0/Cluster-10098.0/Cluster-10217.0/Cluster-10426.0/Cluster-10471.0/Cluster-10471.1/Cluster-10471.2/Cluster-10471.3/Cluster-10471.4/Cluster-10795.0/Cluster-10795.1/Cluster-10795.10/Cluster-10795.13/Cluster-10795.2/Cluster-10795.3/Cluster-10795.4/Cluster-10795.5/Cluster-10795.6/Cluster-10795.7/Cluster-10795.8/Cluster-10795.9/Cluster-108.0/Cluster-10840.0/Cluster-10983.0/Cluster-11140.0…		Biological process	growth	191
117	117/16003	Cluster-10159.0/Cluster-10414.1/Cluster-10414.4/Cluster-10414.5/Cluster-10414.6/Cluster-10414.7/Cluster-10414.8/Cluster-10453.0/Cluster-10516.14/Cluster-10516.16/Cluster-10516.7/Cluster-10516.8/Cluster-10682.1/Cluster-10682.2/Cluster-10692.2/Cluster-10692.3/Cluster-10692.4/Cluster-10823.0/Cluster-10898.0/Cluster-10898.1/Cluster-10898.2/Cluster-10898.3/Cluster-10898.4/Cluster-10898.5/Cluster-10898…		Biological process	detoxification	117
56	56/16003	Cluster-10034.0/Cluster-10034.2/Cluster-10034.3/Cluster-10034.4/Cluster-10034.5/Cluster-10034.6/Cluster-10182.0/Cluster-10182.1/Cluster-10182.2/Cluster-10182.3/Cluster-10182.4/Cluster-10182.5/Cluster-10182.6/Cluster-11384.0/Cluster-11413.1/Cluster-11413.10/Cluster-11413.11/Cluster-11413.2/Cluster-11413.3/Cluster-11413.4/Cluster-11413.5/Cluster-11413.6/Cluster-11413.7/Cluster-11413.8/Cluster-11413…		Biological process	biological process involved in interspecies interaction between organisms	56
53	53/16003	Cluster-10057.0/Cluster-10116.0/Cluster-10426.0/Cluster-10471.0/Cluster-10471.1/Cluster-10471.2/Cluster-10471.3/Cluster-10471.4/Cluster-10735.0/Cluster-10735.1/Cluster-10735.10/Cluster-10735.2/Cluster-10735.5/Cluster-10735.6/Cluster-10735.7/Cluster-10735.8/Cluster-10735.9/Cluster-10795.0/Cluster-10795.1/Cluster-10795.10/Cluster-10795.13/Cluster-10795.2/Cluster-10795.3/Cluster-10795.4/Cluster-1079…		Biological process	biological process involved in intraspecies interaction between organisms	53
43	43/16003	Cluster-10984.0/Cluster-10984.1/Cluster-10984.2/Cluster-10984.3/Cluster-10984.4/Cluster-10984.5/Cluster-10984.6/Cluster-10984.7/Cluster-11166.1/Cluster-11166.2/Cluster-11166.3/Cluster-11166.4/Cluster-11166.5/Cluster-11166.6/Cluster-11166.7/Cluster-11286.0/Cluster-11286.10/Cluster-11286.11/Cluster-11286.14/Cluster-11286.15/Cluster-11286.16/Cluster-11286.2/Cluster-11286.3/Cluster-11286.5/Cluster-11…		Biological process	multicellular organismal process	43
1	1/16003	Cluster-1710.0	35122	Biological process	pigmentation	1
13081	13081/16003	Cellular component		Cellular component	cellular anatomical entity	13081
3239	3239/16003	Cellular component	16320	Cellular component	protein-containing complex	3239
