# Supplementary material for: Arsenic Stress Resistance in the Endophytic Fungus Cladosporium cladosporioides: Physiological and Transcriptomic Insights into Heavy Metal Detoxification
Source: J Fungi (Basel). 2025 May 14;11(5):374. doi: 10.3390/jof11050374 (PMC12112881; doi:10.3390/jof11050374)
Supplement: Supplementary file 1 [file jof-11-00374-s001.zip › jof-3614616-supplementary/Table. S5 KEGG pathway of unigenes.xlsx]

## Sheet: Sheet1
Pathway	Pathway_id	Gene_id	KEGG_ORTHOLOGY
Glycolysis / Gluconeogenesis	ko00010	Cluster-10414.1;Cluster-10414.7;Cluster-3636.0;Cluster-4649.0;Cluster-5305.0;Cluster-6275.0;Cluster-6275.1;Cluster-6275.2;Cluster-6275.3;Cluster-6275.4;Cluster-6275.5;Cluster-7081.0;Cluster-8129.0;Cluster-8129.1;Cluster-8129.2;Cluster-8129.3;Cluster-8129.4;Cluster-8129.5;Cluster-8129.6;Cluster-8419.0;Cluster-5101.0;Cluster-10119.0;Cluster-10119.1;Cluster-10119.2;Cluster-10119.3;Cluster-10119.4;Cl…	K00002+K00016+K00121+K00128+K00134+K00162+K00382+K00627+K00844+K00850+K00873+K00927+K01007+K01568+K01610+K01623+K01624+K01689+K01785+K01792+K01803+K01810+K01835+K01895+K13953+K15633+K15634
Citrate cycle (TCA cycle)	ko00020	Cluster-10450.0;Cluster-10450.1;Cluster-10450.2;Cluster-10450.3;Cluster-10450.4;Cluster-10450.6;Cluster-10450.7;Cluster-10450.8;Cluster-10450.9;Cluster-11419.0;Cluster-285.0;Cluster-402.0;Cluster-916.0;Cluster-10188.0;Cluster-10188.1;Cluster-11228.0;Cluster-11228.1;Cluster-11228.2;Cluster-11228.3;Cluster-11228.4;Cluster-11228.5;Cluster-11228.6;Cluster-6044.0;Cluster-3012.0;Cluster-9760.0;Cluster-…	K00026+K00030+K00162+K00164+K00234+K00236+K00237+K00382+K00627+K00658+K01610+K01647+K01648+K01679+K01681+K01899+K01900+K01958
Pentose phosphate pathway	ko00030	Cluster-3162.0;Cluster-9507.0;Cluster-7782.0;Cluster-11201.0;Cluster-1170.0;Cluster-264.0;Cluster-53.0;Cluster-8698.0;Cluster-2736.0;Cluster-6488.0;Cluster-6488.1;Cluster-6488.2;Cluster-6488.3;Cluster-6488.4;Cluster-6488.5;Cluster-6488.6;Cluster-8685.0;Cluster-2688.0;Cluster-2827.0;Cluster-6817.0;Cluster-7192.0;Cluster-7192.1;Cluster-7192.2;Cluster-7192.3;Cluster-7192.4;Cluster-7192.5;Cluster-128…	K00033+K00036+K00615+K00616+K00850+K00851+K00852+K00948+K01053+K01057+K01619+K01621+K01623+K01624+K01807+K01810+K01835
Pentose and glucuronate interconversions	ko00040	Cluster-10414.1;Cluster-10414.7;Cluster-3636.0;Cluster-4649.0;Cluster-5305.0;Cluster-6275.0;Cluster-6275.1;Cluster-6275.2;Cluster-6275.3;Cluster-6275.4;Cluster-6275.5;Cluster-7081.0;Cluster-8129.0;Cluster-8129.1;Cluster-8129.2;Cluster-8129.3;Cluster-8129.4;Cluster-8129.5;Cluster-8129.6;Cluster-8419.0;Cluster-4533.0;Cluster-11021.1;Cluster-11021.2;Cluster-11021.3;Cluster-11021.4;Cluster-11021.5;Cl…	K00002+K00008+K00012+K00065+K00078+K00854+K00963+K01051+K01184+K01195+K01213+K05351+K17738+K17743+K17818+K18102+K18103+K18106+K18107+K22186+K25879+K25880+K25881+K26066
Fructose and mannose metabolism	ko00051	Cluster-4533.0;Cluster-4796.0;Cluster-5102.0;Cluster-11136.0;Cluster-3190.0;Cluster-4893.0;Cluster-6258.0;Cluster-6712.0;Cluster-6804.0;Cluster-7250.0;Cluster-8801.0;Cluster-8801.1;Cluster-8801.2;Cluster-8801.3;Cluster-8801.4;Cluster-10340.0;Cluster-2252.0;Cluster-2698.0;Cluster-2869.0;Cluster-3094.0;Cluster-7830.0;Cluster-8299.9;Cluster-9358.0;Cluster-6488.0;Cluster-6488.1;Cluster-6488.2;Cluster…	K00008+K00009+K00045+K00844+K00846+K00850+K00863+K00900+K00966+K01218+K01623+K01624+K01803+K01809+K01840+K03332+K12661+K17497+K17742+K18337+K18338+K18447+K19029+K19030+K19355
Galactose metabolism	ko00052	Cluster-11136.0;Cluster-3190.0;Cluster-4893.0;Cluster-6258.0;Cluster-6712.0;Cluster-6804.0;Cluster-7250.0;Cluster-8801.0;Cluster-8801.1;Cluster-8801.2;Cluster-8801.3;Cluster-8801.4;Cluster-3218.0;Cluster-6488.0;Cluster-6488.1;Cluster-6488.2;Cluster-6488.3;Cluster-6488.4;Cluster-6488.5;Cluster-6488.6;Cluster-10314.0;Cluster-10314.1;Cluster-10314.2;Cluster-10314.5;Cluster-10314.7;Cluster-10314.8;Cl…	K00844+K00849+K00850+K00963+K00965+K01182+K01187+K01190+K01193+K01684+K01784+K01785+K01835+K04618+K07407+K18819
Ascorbate and aldarate metabolism	ko00053	Cluster-10414.1;Cluster-10414.7;Cluster-3636.0;Cluster-4649.0;Cluster-5305.0;Cluster-6275.0;Cluster-6275.1;Cluster-6275.2;Cluster-6275.3;Cluster-6275.4;Cluster-6275.5;Cluster-7081.0;Cluster-8129.0;Cluster-8129.1;Cluster-8129.2;Cluster-8129.3;Cluster-8129.4;Cluster-8129.5;Cluster-8129.6;Cluster-8419.0;Cluster-11021.1;Cluster-11021.2;Cluster-11021.3;Cluster-11021.4;Cluster-11021.5;Cluster-437.0;Clu…	K00002+K00012+K00062+K00107+K00128+K00423+K00469+K01053+K01195
Fatty acid biosynthesis	ko00061	Cluster-10131.0;Cluster-10577.0;Cluster-1319.0;Cluster-1760.0;Cluster-1979.0;Cluster-232.0;Cluster-3167.0;Cluster-5763.0;Cluster-5823.0;Cluster-6141.0;Cluster-7049.0;Cluster-7224.0;Cluster-8295.0;Cluster-9164.0;Cluster-9258.0;Cluster-9258.1;Cluster-9258.2;Cluster-9258.3;Cluster-9258.4;Cluster-9258.5;Cluster-9275.0;Cluster-10592.0;Cluster-10592.1;Cluster-10592.2;Cluster-10592.3;Cluster-10592.4;Clu…	K00059+K00645+K00667+K00668+K01897+K07512+K09458+K11262+K18660+K22541
Fatty acid elongation	ko00062	Cluster-370.0;Cluster-5698.0;Cluster-10857.0;Cluster-11588.0;Cluster-11588.1;Cluster-11588.2;Cluster-11588.4;Cluster-11588.5;Cluster-9313.0;Cluster-2075.0;Cluster-2144.0;Cluster-4448.0;Cluster-4083.0;Cluster-10621.0;Cluster-10621.1;Cluster-10621.10;Cluster-10621.11;Cluster-10621.12;Cluster-10621.2;Cluster-10621.3;Cluster-10621.4;Cluster-10621.5;Cluster-10621.6;Cluster-10621.7;Cluster-10621.8;Clus…	K00022+K01074+K07511+K07512+K10246+K10251+K10703+K16339
Fatty acid degradation	ko00071	Cluster-370.0;Cluster-10119.0;Cluster-10119.1;Cluster-10119.2;Cluster-10119.3;Cluster-10119.4;Cluster-10119.5;Cluster-10119.6;Cluster-182.0;Cluster-252.0;Cluster-256.0;Cluster-289.0;Cluster-423.0;Cluster-10127.0;Cluster-11047.0;Cluster-11495.0;Cluster-11495.1;Cluster-11495.2;Cluster-11495.3;Cluster-11495.4;Cluster-11495.5;Cluster-11495.6;Cluster-11495.7;Cluster-11495.8;Cluster-1348.0;Cluster-3298…	K00022+K00121+K00128+K00232+K00249+K00252+K00626+K01897+K07511+K07513+K07517+K09478+K13239+K13953+K14338
Cutin, suberine and wax biosynthesis	ko00073	Cluster-1987.0;Cluster-5289.0	K13356+K17991
Steroid biosynthesis	ko00100	Cluster-7603.0;Cluster-10913.0;Cluster-5335.0;Cluster-6659.0;Cluster-4888.0;Cluster-7042.0;Cluster-7042.1;Cluster-7042.2;Cluster-7042.3;Cluster-7042.4;Cluster-11102.0;Cluster-4802.0;Cluster-9787.0;Cluster-10634.0;Cluster-2010.0;Cluster-3397.0;Cluster-3903.0;Cluster-6445.0;Cluster-6786.0;Cluster-6786.1;Cluster-6786.2;Cluster-6786.3;Cluster-6786.4;Cluster-6786.6;Cluster-10115.3;Cluster-8650.0;Clust…	K00222+K00223+K00227+K00511+K00559+K00637+K00801+K01052+K01824+K01852+K05917+K07748+K07750+K09827+K09831+K14674
Ubiquinone and other terpenoid-quinone biosynthesis	ko00130	Cluster-3670.0;Cluster-3670.1;Cluster-401.0;Cluster-527.0;Cluster-5870.0;Cluster-8701.0;Cluster-8701.1;Cluster-8701.2;Cluster-8701.3;Cluster-8701.4;Cluster-5270.0;Cluster-4421.0;Cluster-10220.0;Cluster-10882.0;Cluster-11464.0;Cluster-3153.0;Cluster-4393.0;Cluster-4567.0;Cluster-4971.0;Cluster-7149.0;Cluster-7149.1;Cluster-7149.2;Cluster-7149.3;Cluster-7149.4;Cluster-7149.5;Cluster-7149.6;Cluster-…	K00457+K00591+K00838+K01904+K03809+K06125+K06127
Oxidative phosphorylation	ko00190	Cluster-3122.0;Cluster-4379.0;Cluster-785.0;Cluster-8172.0;Cluster-8172.1;Cluster-8172.2;Cluster-8172.3;Cluster-8172.4;Cluster-7588.0;Cluster-1801.0;Cluster-11709.2;Cluster-39.0;Cluster-4226.0;Cluster-8594.0;Cluster-8594.1;Cluster-2600.0;Cluster-9563.0;Cluster-11232.0;Cluster-542.0;Cluster-6087.0;Cluster-6087.1;Cluster-622.0;Cluster-1379.0;Cluster-332.0;Cluster-463.0;Cluster-6129.0;Cluster-6747.0…	K00234+K00236+K00237+K00411+K00412+K00413+K00415+K00416+K00419+K01507+K01535+K02126+K02127+K02128+K02132+K02133+K02134+K02135+K02136+K02137+K02138+K02139+K02140+K02141+K02144+K02145+K02146+K02147+K02148+K02149+K02150+K02151+K02152+K02153+K02154+K02155+K02256+K02257+K02258+K02259+K02261+K02262+K02263+K02264+K02265+K02266+K02267+K02272+K03661+K03878+K03879+K03880+K03881+K03883+K03885+K03934+K03935+…
Arginine biosynthesis	ko00220	Cluster-8048.0;Cluster-4640.0;Cluster-7728.0;Cluster-4313.0;Cluster-10489.0;Cluster-197.0;Cluster-3010.0;Cluster-8361.1;Cluster-8361.2;Cluster-8361.3;Cluster-8361.4;Cluster-8361.5;Cluster-1455.0;Cluster-11540.0;Cluster-11540.1;Cluster-11540.2;Cluster-11540.3;Cluster-11540.4;Cluster-6489.0;Cluster-6489.1;Cluster-6489.2;Cluster-6489.3;Cluster-6489.4;Cluster-7353.0;Cluster-7353.1;Cluster-7353.2;Clus…	K00262+K00611+K00618+K00620+K00814+K00818+K01427+K01438+K01476+K01915+K01940+K12659+K14454+K14455+K15371
Purine metabolism	ko00230	Cluster-7457.0;Cluster-8158.0;Cluster-8158.1;Cluster-9106.0;Cluster-9264.0;Cluster-9264.1;Cluster-7278.0;Cluster-11698.0;Cluster-1733.0;Cluster-2097.0;Cluster-4296.0;Cluster-5715.0;Cluster-8619.0;Cluster-8619.1;Cluster-8619.2;Cluster-8619.3;Cluster-8619.4;Cluster-11120.0;Cluster-11120.1;Cluster-11120.2;Cluster-11120.3;Cluster-11120.4;Cluster-11120.5;Cluster-11120.6;Cluster-11120.7;Cluster-11120.8…	K00088+K00106+K00365+K00601+K00602+K00759+K00764+K00856+K00939+K00940+K00942+K00944+K00948+K00958+K00988+K01081+K01120+K01427+K01466+K01483+K01487+K01488+K01490+K01519+K01525+K01768+K01835+K01923+K01939+K01951+K01952+K03783+K03787+K07023+K07127+K10807+K10808+K11788+K11808+K13811+K14642+K18447+K19572+K21053
Caffeine metabolism	ko00232	Cluster-9106.0;Cluster-9264.0;Cluster-9264.1	K00106+K00365
Pyrimidine metabolism	ko00240	Cluster-4252.0;Cluster-5970.0;Cluster-5946.0;Cluster-9644.0;Cluster-9644.1;Cluster-9644.2;Cluster-9644.3;Cluster-9644.4;Cluster-9644.5;Cluster-10966.0;Cluster-11492.0;Cluster-242.0;Cluster-294.0;Cluster-71.0;Cluster-7210.0;Cluster-7210.1;Cluster-7210.2;Cluster-7210.3;Cluster-957.0;Cluster-3828.0;Cluster-10438.0;Cluster-10438.1;Cluster-10438.2;Cluster-10438.3;Cluster-10438.4;Cluster-10438.5;Cluste…	K00254+K00560+K00761+K00876+K00940+K00943+K01081+K01240+K01464+K01465+K01489+K01520+K01955+K01956+K03787+K06287+K07023+K10807+K10808+K11541+K13421+K13800+K14642+K16066+K16330
Alanine, aspartate and glutamate metabolism	ko00250	Cluster-10497.0;Cluster-2208.0;Cluster-3349.0;Cluster-3349.1;Cluster-4654.0;Cluster-4677.0;Cluster-5483.0;Cluster-7569.0;Cluster-9079.1;Cluster-9237.0;Cluster-8048.0;Cluster-8664.0;Cluster-8664.1;Cluster-8664.2;Cluster-8664.3;Cluster-8664.4;Cluster-1821.0;Cluster-2385.0;Cluster-4082.0;Cluster-8887.0;Cluster-5715.0;Cluster-8619.0;Cluster-8619.1;Cluster-8619.2;Cluster-8619.3;Cluster-8619.4;Cluster-…	K00135+K00262+K00264+K00294+K00764+K00814+K00820+K00830+K01424+K01580+K01915+K01939+K01940+K01953+K01955+K01956+K11541+K13524+K13566+K14454+K14455+K15371
Aflatoxin biosynthesis	ko00254	Cluster-6857.0;Cluster-6174.0;Cluster-6981.0;Cluster-1517.0;Cluster-4926.0;Cluster-6665.0;Cluster-2847.0;Cluster-3701.0;Cluster-1133.0;Cluster-1720.0;Cluster-3049.0;Cluster-3223.0;Cluster-3338.0;Cluster-752.0;Cluster-8647.0;Cluster-886.0;Cluster-9828.0;Cluster-9828.1;Cluster-9828.10;Cluster-9828.2;Cluster-9828.3;Cluster-9828.4;Cluster-9828.5;Cluster-9828.6;Cluster-9828.7;Cluster-9828.8;Cluster-98…	K11262+K15316+K17643+K17644+K17645+K17646+K17647+K17648+K17649+K17650+K17651+K17652+K24438+K24855+K24857+K24858
Glycine, serine and threonine metabolism	ko00260	Cluster-10500.1;Cluster-10500.12;Cluster-10500.3;Cluster-1096.0;Cluster-1944.0;Cluster-10610.0;Cluster-10610.1;Cluster-10610.2;Cluster-10610.3;Cluster-10610.4;Cluster-10610.5;Cluster-10610.6;Cluster-10610.7;Cluster-10610.8;Cluster-10610.9;Cluster-5073.0;Cluster-5989.0;Cluster-4764.0;Cluster-11563.0;Cluster-11563.1;Cluster-11563.2;Cluster-11563.3;Cluster-11563.4;Cluster-11684.4;Cluster-2485.0;Clus…	K00003+K00058+K00130+K00273+K00274+K00276+K00281+K00306+K00382+K00600+K00605+K00613+K00643+K00830+K00831+K00928+K01079+K01620+K01694+K01697+K01733+K01754+K01758+K02437+K06001+K15633+K15634+K15918+K16066+K17103+K17989+K20498
Monobactam biosynthesis	ko00261	Cluster-7008.0;Cluster-7008.1;Cluster-7008.2;Cluster-7008.3;Cluster-7008.4;Cluster-9660.0;Cluster-1329.0;Cluster-4641.0	K00928+K00958+K13811
Cysteine and methionine metabolism	ko00270	Cluster-10500.1;Cluster-10500.12;Cluster-10500.3;Cluster-1096.0;Cluster-1944.0;Cluster-5101.0;Cluster-10450.0;Cluster-10450.1;Cluster-10450.2;Cluster-10450.3;Cluster-10450.4;Cluster-10450.6;Cluster-10450.7;Cluster-10450.8;Cluster-10450.9;Cluster-11419.0;Cluster-285.0;Cluster-402.0;Cluster-916.0;Cluster-10610.0;Cluster-10610.1;Cluster-10610.2;Cluster-10610.3;Cluster-10610.4;Cluster-10610.5;Cluster…	K00003+K00016+K00026+K00058+K00456+K00549+K00558+K00641+K00772+K00789+K00797+K00826+K00831+K00838+K00899+K00928+K01011+K01251+K01611+K01697+K01738+K01739+K01758+K01760+K01762+K08963+K08964+K08967+K08968+K11204+K11205+K14454+K14455+K17069+K17989+K21456
Valine, leucine and isoleucine degradation	ko00280	Cluster-2338.0;Cluster-887.0;Cluster-370.0;Cluster-10127.0;Cluster-11047.0;Cluster-11495.0;Cluster-11495.1;Cluster-11495.2;Cluster-11495.3;Cluster-11495.4;Cluster-11495.5;Cluster-11495.6;Cluster-11495.7;Cluster-11495.8;Cluster-1348.0;Cluster-3298.0;Cluster-4770.0;Cluster-4907.0;Cluster-5408.0;Cluster-5408.1;Cluster-5408.2;Cluster-5408.3;Cluster-5408.4;Cluster-5560.0;Cluster-5757.0;Cluster-6348.0;…	K00020+K00022+K00128+K00140+K00166+K00167+K00249+K00253+K00382+K00626+K00826+K01027+K01640+K01641+K01907+K01968+K01969+K05605+K05607+K07511+K07513+K09478+K09699+K13524+K18660+K23146
Valine, leucine and isoleucine biosynthesis	ko00290	Cluster-6434.0;Cluster-8480.0;Cluster-189.0;Cluster-1915.0;Cluster-26.0;Cluster-3035.0;Cluster-3035.1;Cluster-498.0;Cluster-10935.0;Cluster-3655.0;Cluster-5534.0;Cluster-7962.0;Cluster-4540.0;Cluster-8673.0;Cluster-8673.1;Cluster-1524.0;Cluster-5434.0;Cluster-5434.1;Cluster-5434.2;Cluster-5434.3;Cluster-7913.0;Cluster-9222.0;Cluster-9222.1;Cluster-9222.2;Cluster-9222.3;Cluster-9222.4;Cluster-1149…	K00052+K00053+K00826+K01649+K01652+K01687+K01702+K01754+K17989
Lysine biosynthesis	ko00300	Cluster-10500.1;Cluster-10500.12;Cluster-10500.3;Cluster-1096.0;Cluster-1944.0;Cluster-10199.0;Cluster-10199.1;Cluster-10199.2;Cluster-10199.3;Cluster-10199.4;Cluster-10199.5;Cluster-10199.6;Cluster-11445.0;Cluster-11445.1;Cluster-11445.2;Cluster-11445.3;Cluster-11445.4;Cluster-1291.0;Cluster-1422.0;Cluster-5260.0;Cluster-9359.0;Cluster-4042.0;Cluster-11370.0;Cluster-4421.0;Cluster-7008.0;Cluster…	K00003+K00143+K00290+K00293+K00838+K00928+K01655+K01705+K05824+K17450
Lysine degradation	ko00310	Cluster-370.0;Cluster-10127.0;Cluster-11047.0;Cluster-11495.0;Cluster-11495.1;Cluster-11495.2;Cluster-11495.3;Cluster-11495.4;Cluster-11495.5;Cluster-11495.6;Cluster-11495.7;Cluster-11495.8;Cluster-1348.0;Cluster-3298.0;Cluster-4770.0;Cluster-4907.0;Cluster-5408.0;Cluster-5408.1;Cluster-5408.2;Cluster-5408.3;Cluster-5408.4;Cluster-5560.0;Cluster-5757.0;Cluster-6348.0;Cluster-6423.0;Cluster-7111.0…	K00022+K00128+K00135+K00252+K00290+K00293+K00306+K00382+K00471+K00474+K00626+K00658+K06101+K07511+K11419+K11422+K11427+K11429+K23700
Penicillin and cephalosporin biosynthesis	ko00311	Cluster-11563.0;Cluster-11563.1;Cluster-11563.2;Cluster-11563.3;Cluster-11563.4;Cluster-11684.4;Cluster-2485.0;Cluster-6499.0;Cluster-8549.0;Cluster-8549.1;Cluster-8549.2;Cluster-8549.3;Cluster-8549.4;Cluster-8549.5;Cluster-8549.6;Cluster-8549.7;Cluster-8549.8;Cluster-8882.0;Cluster-9067.0;Cluster-9087.0;Cluster-9131.0;Cluster-7823.0;Cluster-8031.0;Cluster-8031.1;Cluster-8031.2;Cluster-8031.3;Clu…	K00273+K04126+K19200
Arginine and proline metabolism	ko00330	Cluster-10127.0;Cluster-11047.0;Cluster-11495.0;Cluster-11495.1;Cluster-11495.2;Cluster-11495.3;Cluster-11495.4;Cluster-11495.5;Cluster-11495.6;Cluster-11495.7;Cluster-11495.8;Cluster-1348.0;Cluster-3298.0;Cluster-4770.0;Cluster-4907.0;Cluster-5408.0;Cluster-5408.1;Cluster-5408.2;Cluster-5408.3;Cluster-5408.4;Cluster-5560.0;Cluster-5757.0;Cluster-6348.0;Cluster-6423.0;Cluster-7111.0;Cluster-7111.…	K00128+K00147+K00273+K00274+K00286+K00294+K00318+K00472+K00613+K00797+K00819+K00931+K01426+K01476+K01480+K01581+K01611+K09123+K10536+K13366+K13367+K14454+K14455+K18123+K18384+K22842
Carbapenem biosynthesis	ko00332	Cluster-5901.0;Cluster-10029.0	K00147+K00931
Histidine metabolism	ko00340	Cluster-7584.0;Cluster-10127.0;Cluster-11047.0;Cluster-11495.0;Cluster-11495.1;Cluster-11495.2;Cluster-11495.3;Cluster-11495.4;Cluster-11495.5;Cluster-11495.6;Cluster-11495.7;Cluster-11495.8;Cluster-1348.0;Cluster-3298.0;Cluster-4770.0;Cluster-4907.0;Cluster-5408.0;Cluster-5408.1;Cluster-5408.2;Cluster-5408.3;Cluster-5408.4;Cluster-5560.0;Cluster-5757.0;Cluster-6348.0;Cluster-6423.0;Cluster-7111.…	K00013+K00128+K00274+K00765+K00817+K01663+K01693+K01814+K04486+K14152+K19787+K20246+K20247
Tyrosine metabolism	ko00350	Cluster-10119.0;Cluster-10119.1;Cluster-10119.2;Cluster-10119.3;Cluster-10119.4;Cluster-10119.5;Cluster-10119.6;Cluster-182.0;Cluster-252.0;Cluster-256.0;Cluster-289.0;Cluster-423.0;Cluster-10497.0;Cluster-2208.0;Cluster-3349.0;Cluster-3349.1;Cluster-4654.0;Cluster-4677.0;Cluster-5483.0;Cluster-7569.0;Cluster-9079.1;Cluster-9237.0;Cluster-2167.0;Cluster-2274.0;Cluster-4275.0;Cluster-7179.0;Cluste…	K00121+K00135+K00274+K00276+K00450+K00451+K00457+K00505+K00545+K00817+K00838+K01555+K01557+K01593+K02510+K13953+K14454+K14455
Phenylalanine metabolism	ko00360	Cluster-7673.0;Cluster-2167.0;Cluster-2274.0;Cluster-4275.0;Cluster-7179.0;Cluster-10823.0;Cluster-2393.0;Cluster-3436.0;Cluster-3795.0;Cluster-9682.1;Cluster-9682.2;Cluster-3670.0;Cluster-3670.1;Cluster-401.0;Cluster-527.0;Cluster-5870.0;Cluster-8701.0;Cluster-8701.1;Cluster-8701.2;Cluster-8701.3;Cluster-8701.4;Cluster-8142.1;Cluster-8142.2;Cluster-8142.4;Cluster-8142.5;Cluster-4421.0;Cluster-10…	K00074+K00274+K00276+K00457+K00817+K00838+K01426+K01593+K03782+K10437+K10775+K14454+K14455
Tryptophan metabolism	ko00380	Cluster-370.0;Cluster-10127.0;Cluster-11047.0;Cluster-11495.0;Cluster-11495.1;Cluster-11495.2;Cluster-11495.3;Cluster-11495.4;Cluster-11495.5;Cluster-11495.6;Cluster-11495.7;Cluster-11495.8;Cluster-1348.0;Cluster-3298.0;Cluster-4770.0;Cluster-4907.0;Cluster-5408.0;Cluster-5408.1;Cluster-5408.2;Cluster-5408.3;Cluster-5408.4;Cluster-5560.0;Cluster-5757.0;Cluster-6348.0;Cluster-6423.0;Cluster-7111.0…	K00022+K00128+K00252+K00274+K00382+K00452+K00463+K00486+K00626+K00658+K00838+K01426+K01501+K01556+K01593+K03392+K03781+K03782+K07511+K14264+K14338+K23234
Phenylalanine, tyrosine and tryptophan biosynthesis	ko00400	Cluster-4973.2;Cluster-4973.5;Cluster-4973.6;Cluster-4973.7;Cluster-7075.0;Cluster-7564.0;Cluster-8142.1;Cluster-8142.2;Cluster-8142.4;Cluster-8142.5;Cluster-4421.0;Cluster-11157.0;Cluster-11157.1;Cluster-11157.2;Cluster-11157.3;Cluster-11157.4;Cluster-11157.5;Cluster-11157.6;Cluster-11157.7;Cluster-2722.0;Cluster-6206.0;Cluster-6856.0;Cluster-6856.1;Cluster-6856.2;Cluster-6856.3;Cluster-6856.4;C…	K00211+K00766+K00817+K00838+K01626+K01657+K01694+K01736+K01850+K03785+K03786+K06001+K09484+K13501+K13830+K14454+K14455+K26400
Indole diterpene alkaloid biosynthesis	ko00403	Cluster-2448.0;Cluster-2503.0;Cluster-6649.0;Cluster-6649.1;Cluster-6649.2;Cluster-6649.3;Cluster-6649.4;Cluster-6649.5;Cluster-858.0;Cluster-745.0;Cluster-7849.0	K18386+K18387
Staurosporine biosynthesis	ko00404	Cluster-1767.0;Cluster-3642.0;Cluster-5626.0;Cluster-1874.0;Cluster-2309.0	K17827+K23891+K23892
beta-Alanine metabolism	ko00410	Cluster-10127.0;Cluster-11047.0;Cluster-11495.0;Cluster-11495.1;Cluster-11495.2;Cluster-11495.3;Cluster-11495.4;Cluster-11495.5;Cluster-11495.6;Cluster-11495.7;Cluster-11495.8;Cluster-1348.0;Cluster-3298.0;Cluster-4770.0;Cluster-4907.0;Cluster-5408.0;Cluster-5408.1;Cluster-5408.2;Cluster-5408.3;Cluster-5408.4;Cluster-5560.0;Cluster-5757.0;Cluster-6348.0;Cluster-6423.0;Cluster-7111.0;Cluster-7111.…	K00128+K00140+K00232+K00276+K01464+K01580+K01918+K05605+K07511+K13366+K13367+K13524+K14729+K23146
Taurine and hypotaurine metabolism	ko00430	Cluster-971.0;Cluster-10073.0;Cluster-5612.0;Cluster-8407.0;Cluster-8913.0;Cluster-4500.0;Cluster-5621.0;Cluster-6012.0;Cluster-8454.0;Cluster-8454.1;Cluster-8454.2;Cluster-8454.3;Cluster-8454.4;Cluster-8454.5;Cluster-8454.6;Cluster-8842.0;Cluster-8842.1;Cluster-8842.2;Cluster-8842.3;Cluster-8842.4;Cluster-11393.0;Cluster-11393.1;Cluster-11393.2;Cluster-11393.3;Cluster-11393.4;Cluster-11393.5;Clu…	K00456+K00485+K00681+K00925+K01580+K15371
Phosphonate and phosphinate metabolism	ko00440	Cluster-5224.0;Cluster-9201.1;Cluster-9201.5;Cluster-9201.6;Cluster-5472.0;Cluster-5472.1;Cluster-5472.2;Cluster-5472.3;Cluster-5472.4;Cluster-7168.0;Cluster-7878.0;Cluster-7878.1;Cluster-7878.2;Cluster-7878.3;Cluster-7878.4;Cluster-7878.5;Cluster-7576.0;Cluster-8265.0;Cluster-8265.1;Cluster-8265.2;Cluster-8265.3;Cluster-8265.4;Cluster-8265.5;Cluster-8265.6;Cluster-8265.7;Cluster-8265.8	K00967+K00968+K00993+K21195+K21196
Selenocompound metabolism	ko00450	Cluster-9290.0;Cluster-9290.1;Cluster-9290.2;Cluster-9290.3;Cluster-9290.4;Cluster-9290.5;Cluster-9290.6;Cluster-11498.0;Cluster-2310.0;Cluster-3594.0;Cluster-413.0;Cluster-9660.0;Cluster-10974.0;Cluster-10974.1;Cluster-10974.2;Cluster-10974.3;Cluster-10974.4;Cluster-10974.5;Cluster-1150.0;Cluster-3257.0;Cluster-3257.1;Cluster-3565.0;Cluster-6166.0;Cluster-7826.0;Cluster-9178.0;Cluster-2058.0;Clu…	K00384+K00549+K00958+K01739+K01758+K01760+K01874+K13811
Cyanoamino acid metabolism	ko00460	Cluster-10144.0;Cluster-1596.0;Cluster-2678.0;Cluster-3357.0;Cluster-7148.0;Cluster-4500.0;Cluster-5621.0;Cluster-6012.0;Cluster-8454.0;Cluster-8454.1;Cluster-8454.2;Cluster-8454.3;Cluster-8454.4;Cluster-8454.5;Cluster-8454.6;Cluster-8842.0;Cluster-8842.1;Cluster-8842.2;Cluster-8842.3;Cluster-8842.4;Cluster-10091.0;Cluster-10476.0;Cluster-10476.1;Cluster-10476.2;Cluster-10476.3;Cluster-10476.4;Cl…	K00600+K00681+K01188+K01424+K01455+K01501+K05349+K10675
D-Amino acid metabolism	ko00470	Cluster-11563.0;Cluster-11563.1;Cluster-11563.2;Cluster-11563.3;Cluster-11563.4;Cluster-11684.4;Cluster-2485.0;Cluster-6499.0;Cluster-8549.0;Cluster-8549.1;Cluster-8549.2;Cluster-8549.3;Cluster-8549.4;Cluster-8549.5;Cluster-8549.6;Cluster-8549.7;Cluster-8549.8;Cluster-8882.0;Cluster-9067.0;Cluster-9087.0;Cluster-9131.0;Cluster-765.0;Cluster-3263.0;Cluster-3910.0;Cluster-6402.0	K00273+K18852+K20498
Glutathione metabolism	ko00480	Cluster-3162.0;Cluster-9507.0;Cluster-7782.0;Cluster-1030.0;Cluster-482.0;Cluster-545.0;Cluster-4500.0;Cluster-5621.0;Cluster-6012.0;Cluster-8454.0;Cluster-8454.1;Cluster-8454.2;Cluster-8454.3;Cluster-8454.4;Cluster-8454.5;Cluster-8454.6;Cluster-8842.0;Cluster-8842.1;Cluster-8842.2;Cluster-8842.3;Cluster-8842.4;Cluster-8448.0;Cluster-8448.1;Cluster-8448.2;Cluster-8448.3;Cluster-8448.4;Cluster-844…	K00033+K00036+K00383+K00681+K00797+K00799+K01469+K01581+K04097+K07232+K10807+K10808+K11204+K11205+K13299+K15428+K21456+K24137
Starch and sucrose metabolism	ko00500	Cluster-386.0;Cluster-9174.0;Cluster-9174.1;Cluster-9174.2;Cluster-9174.3;Cluster-9174.4;Cluster-9174.5;Cluster-9174.7;Cluster-2289.0;Cluster-11044.0;Cluster-3748.0;Cluster-6246.0;Cluster-8869.0;Cluster-890.0;Cluster-349.0;Cluster-9670.0;Cluster-11190.0;Cluster-7657.0;Cluster-7657.1;Cluster-7657.2;Cluster-7657.3;Cluster-7657.4;Cluster-11136.0;Cluster-3190.0;Cluster-4893.0;Cluster-6258.0;Cluster-6…	K00688+K00693+K00697+K00700+K00706+K00750+K00844+K00963+K01176+K01178+K01179+K01182+K01187+K01188+K01193+K01194+K01196+K01199+K01210+K01225+K01226+K01810+K01835+K05349+K16055+K18447+K19357+K19668+K22337
N-Glycan biosynthesis	ko00510	Cluster-3474.0;Cluster-6645.0;Cluster-6645.1;Cluster-6645.2;Cluster-6645.3;Cluster-6645.4;Cluster-3225.0;Cluster-9047.0;Cluster-1045.0;Cluster-5836.0;Cluster-10620.0;Cluster-10620.1;Cluster-10620.10;Cluster-10620.3;Cluster-10620.4;Cluster-10620.5;Cluster-10620.6;Cluster-10620.7;Cluster-10620.8;Cluster-10620.9;Cluster-4067.0;Cluster-5784.0;Cluster-5784.1;Cluster-1126.0;Cluster-11529.0;Cluster-3573…	K00721+K00729+K00730+K00902+K01001+K01228+K01230+K03842+K03843+K03844+K03845+K03846+K03847+K03848+K03849+K03850+K05546+K07151+K07252+K07432+K07441+K09658+K12345+K12666+K12667+K12669+K12670+K23741
Other glycan degradation	ko00511	Cluster-1423.0;Cluster-10250.0;Cluster-10250.1;Cluster-10250.2;Cluster-10250.3;Cluster-10250.4;Cluster-10250.5;Cluster-11602.0;Cluster-2348.0;Cluster-6352.0;Cluster-6476.0;Cluster-6743.0;Cluster-7027.0;Cluster-11558.0;Cluster-2302.0;Cluster-10110.0;Cluster-11135.0;Cluster-11447.0;Cluster-11447.1;Cluster-11447.2;Cluster-11447.3;Cluster-11447.4;Cluster-11447.5;Cluster-11447.6;Cluster-11447.7;Cluste…	K01186+K01190+K01191+K01192+K01201+K01206+K12373+K15923
Various types of N-glycan biosynthesis	ko00513	Cluster-3225.0;Cluster-1126.0;Cluster-11529.0;Cluster-3573.0;Cluster-8154.0;Cluster-8617.0;Cluster-8617.1;Cluster-9343.0;Cluster-9448.0;Cluster-9335.0;Cluster-10768.0;Cluster-235.0;Cluster-6205.0;Cluster-6205.1;Cluster-6205.2;Cluster-6205.3;Cluster-6205.4;Cluster-815.0;Cluster-5103.0;Cluster-5245.0;Cluster-10035.0;Cluster-10724.0;Cluster-5359.0;Cluster-6628.0;Cluster-8868.0;Cluster-10644.0;Cluste…	K00730+K01230+K03842+K03843+K03844+K03845+K03846+K03847+K05528+K05529+K05531+K05533+K05535+K07151+K07432+K07441+K12373+K12666+K12667+K12669+K12670+K23741
Other types of O-glycan biosynthesis	ko00514	Cluster-4305.0;Cluster-5356.0;Cluster-5356.1;Cluster-8160.0;Cluster-4789.0;Cluster-4467.0;Cluster-7398.0;Cluster-7398.1;Cluster-7398.2;Cluster-7398.3;Cluster-7398.4;Cluster-6703.0;Cluster-994.0	K00728+K09667+K10967+K10971+K13667
Mannose type O-glycan biosynthesis	ko00515	Cluster-4305.0;Cluster-5356.0;Cluster-5356.1;Cluster-8160.0	K00728
Amino sugar and nucleotide sugar metabolism	ko00520	Cluster-11021.1;Cluster-11021.2;Cluster-11021.3;Cluster-11021.4;Cluster-11021.5;Cluster-437.0;Cluster-5412.0;Cluster-4605.0;Cluster-5920.0;Cluster-8297.1;Cluster-8297.2;Cluster-8297.3;Cluster-8297.4;Cluster-8297.5;Cluster-8297.6;Cluster-8297.7;Cluster-9173.0;Cluster-9901.0;Cluster-3313.0;Cluster-10196.0;Cluster-10196.1;Cluster-10196.2;Cluster-10196.3;Cluster-10196.4;Cluster-10196.5;Cluster-10212.…	K00012+K00326+K00621+K00698+K00820+K00844+K00849+K00963+K00965+K00966+K00972+K01183+K01198+K01207+K01209+K01233+K01443+K01784+K01809+K01810+K01835+K01840+K02564+K07106+K08678+K12373+K15855+K15920+K17497
Glycosaminoglycan degradation	ko00531	Cluster-11065.0;Cluster-2089.0;Cluster-5187.0;Cluster-2896.1;Cluster-2896.2;Cluster-2896.3;Cluster-2896.4;Cluster-2896.5;Cluster-5314.0;Cluster-5366.0;Cluster-556.0;Cluster-2815.0;Cluster-5876.0;Cluster-9101.0;Cluster-9101.1;Cluster-9101.2;Cluster-9101.3;Cluster-9101.4;Cluster-9101.5;Cluster-9101.6;Cluster-9101.7;Cluster-9101.8;Cluster-9101.9;Cluster-11083.0;Cluster-11083.1;Cluster-11083.4;Cluste…	K01137+K01195+K01205+K01207+K01565+K12373
Glycerolipid metabolism	ko00561	Cluster-10414.1;Cluster-10414.7;Cluster-3636.0;Cluster-4649.0;Cluster-5305.0;Cluster-6275.0;Cluster-6275.1;Cluster-6275.2;Cluster-6275.3;Cluster-6275.4;Cluster-6275.5;Cluster-7081.0;Cluster-8129.0;Cluster-8129.1;Cluster-8129.2;Cluster-8129.3;Cluster-8129.4;Cluster-8129.5;Cluster-8129.6;Cluster-8419.0;Cluster-10127.0;Cluster-11047.0;Cluster-11495.0;Cluster-11495.1;Cluster-11495.2;Cluster-11495.3;C…	K00002+K00128+K00679+K00863+K00864+K01046+K01054+K06116+K07407+K11155+K13507+K13509+K13519+K14674+K14675+K15728+K15918+K17900+K18097+K18693+K22831
Inositol phosphate metabolism	ko00562	Cluster-10932.0;Cluster-10932.1;Cluster-10932.2;Cluster-10932.3;Cluster-10932.4;Cluster-10932.5;Cluster-10932.6;Cluster-10932.7;Cluster-10932.8;Cluster-10932.9;Cluster-10990.0;Cluster-1315.0;Cluster-1604.0;Cluster-1952.0;Cluster-2163.0;Cluster-2472.0;Cluster-2651.0;Cluster-2820.0;Cluster-6358.0;Cluster-6752.0;Cluster-7089.0;Cluster-748.0;Cluster-8557.0;Cluster-899.0;Cluster-9104.0;Cluster-9295.0;…	K00010+K00140+K00469+K00888+K00889+K00914+K00915+K00921+K00999+K01099+K01106+K01110+K01114+K01771+K01803+K01858+K05857+K13711+K18083+K19786+K20279+K21797+K21798+K22913
Glycosylphosphatidylinositol (GPI)-anchor biosynthesis	ko00563	Cluster-11573.0;Cluster-11573.1;Cluster-11573.2;Cluster-11573.4;Cluster-11573.5;Cluster-11573.6;Cluster-11573.7;Cluster-11573.9;Cluster-4177.0;Cluster-11027.0;Cluster-11027.1;Cluster-11027.2;Cluster-11027.3;Cluster-11027.4;Cluster-11027.5;Cluster-11027.6;Cluster-11027.7;Cluster-11027.8;Cluster-11027.9;Cluster-1140.0;Cluster-2539.0;Cluster-3856.0;Cluster-8880.0;Cluster-8880.1;Cluster-8880.2;Cluste…	K03434+K03857+K03859+K03860+K05283+K05284+K05285+K05286+K05287+K05288+K05289+K05290+K05291+K05292+K05293+K05294+K05310+K07542+K08098+K09658+K23362
Glycerophospholipid metabolism	ko00564	Cluster-7693.0;Cluster-10625.0;Cluster-10827.0;Cluster-11620.0;Cluster-11620.1;Cluster-11620.10;Cluster-11620.11;Cluster-11620.12;Cluster-11620.2;Cluster-11620.3;Cluster-11620.4;Cluster-11620.5;Cluster-11620.6;Cluster-11620.7;Cluster-11620.8;Cluster-11620.9;Cluster-1273.0;Cluster-3317.0;Cluster-3387.0;Cluster-3900.0;Cluster-4310.0;Cluster-4650.0;Cluster-4882.0;Cluster-5063.0;Cluster-6568.0;Cluste…	K00006+K00111+K00551+K00866+K00894+K00967+K00968+K00981+K00993+K00995+K00999+K01049+K01094+K01114+K01115+K01613+K06123+K06128+K06130+K08744+K13333+K13507+K13509+K13511+K13519+K13535+K14674+K14676+K15728+K16342+K16368+K16369+K17103+K18693+K18696+K22831
Ether lipid metabolism	ko00565	Cluster-5472.0;Cluster-5472.1;Cluster-5472.2;Cluster-5472.3;Cluster-5472.4;Cluster-7168.0;Cluster-7878.0;Cluster-7878.1;Cluster-7878.2;Cluster-7878.3;Cluster-7878.4;Cluster-7878.5;Cluster-11676.1;Cluster-11676.2;Cluster-11676.3;Cluster-11676.6;Cluster-11676.9;Cluster-3001.0;Cluster-4212.0;Cluster-7158.0;Cluster-7158.1;Cluster-7158.2;Cluster-7158.3;Cluster-7158.4;Cluster-5717.0;Cluster-7702.0;Clus…	K00993+K01114+K01115+K06123+K13519+K14674+K16342+K16794
Arachidonic acid metabolism	ko00590	Cluster-11621.1;Cluster-11621.2;Cluster-11621.4;Cluster-11621.5;Cluster-11621.7;Cluster-11621.8;Cluster-4768.0;Cluster-8530.0;Cluster-7290.0;Cluster-8985.0;Cluster-8985.1;Cluster-8985.2;Cluster-8985.3;Cluster-8985.4;Cluster-8985.5;Cluster-10886.0;Cluster-10886.1;Cluster-10886.2;Cluster-10886.3;Cluster-10886.4;Cluster-10886.5;Cluster-10886.6;Cluster-8526.1;Cluster-8526.3;Cluster-8526.4;Cluster-852…	K00069+K00079+K01254+K04097+K08022+K08726+K14674+K15730+K16342
Linoleic acid metabolism	ko00591	Cluster-10603.0;Cluster-8119.0;Cluster-2044.0;Cluster-2126.0;Cluster-8849.0;Cluster-8849.1;Cluster-8849.10;Cluster-8849.2;Cluster-8849.3;Cluster-8849.4;Cluster-8849.5;Cluster-8849.6;Cluster-8849.7;Cluster-8849.8;Cluster-8849.9	K14674+K16342+K17862+K17863
alpha-Linolenic acid metabolism	ko00592	Cluster-1945.0;Cluster-6716.0;Cluster-9279.0;Cluster-9279.1;Cluster-9279.2;Cluster-9279.4;Cluster-9279.5;Cluster-9279.6;Cluster-9279.7;Cluster-9279.8;Cluster-10241.0;Cluster-10241.1;Cluster-10241.2;Cluster-10241.3;Cluster-10241.4;Cluster-10241.5;Cluster-10241.6;Cluster-11300.0;Cluster-11300.1;Cluster-11300.2;Cluster-11300.3;Cluster-11300.4;Cluster-1923.0;Cluster-3321.0;Cluster-4400.0;Cluster-4400…	K00232+K07513+K14674+K16342
Sphingolipid metabolism	ko00600	Cluster-5935.0;Cluster-9331.0;Cluster-1423.0;Cluster-10250.0;Cluster-10250.1;Cluster-10250.2;Cluster-10250.3;Cluster-10250.4;Cluster-10250.5;Cluster-11602.0;Cluster-2348.0;Cluster-6352.0;Cluster-6476.0;Cluster-6743.0;Cluster-7027.0;Cluster-2607.0;Cluster-6916.0;Cluster-1611.0;Cluster-4683.0;Cluster-4795.0;Cluster-8906.0;Cluster-11293.0;Cluster-11293.1;Cluster-11293.2;Cluster-11293.3;Cluster-11293…	K00654+K00720+K01186+K01190+K01201+K01634+K04708+K04709+K04711+K04712+K04713+K04718+K07407+K12349+K12350+K12351+K12373
Glycosphingolipid biosynthesis - globo and isoglobo series	ko00603	Cluster-2231.0;Cluster-2867.0;Cluster-4309.0;Cluster-4537.0;Cluster-5307.0;Cluster-5623.0;Cluster-6578.0;Cluster-6740.0;Cluster-6954.0;Cluster-7066.0;Cluster-7595.0;Cluster-7682.1;Cluster-7682.4;Cluster-804.0;Cluster-8782.0;Cluster-9820.0;Cluster-11459.0;Cluster-1650.0;Cluster-5340.0;Cluster-669.10;Cluster-669.12;Cluster-669.2;Cluster-669.5;Cluster-669.8;Cluster-669.9	K07407+K12373
Glycosphingolipid biosynthesis - ganglio series	ko00604	Cluster-3103.0;Cluster-11459.0;Cluster-1650.0;Cluster-5340.0;Cluster-669.10;Cluster-669.12;Cluster-669.2;Cluster-669.5;Cluster-669.8;Cluster-669.9	K03372+K12373
Pyruvate metabolism	ko00620	Cluster-10414.1;Cluster-10414.7;Cluster-3636.0;Cluster-4649.0;Cluster-5305.0;Cluster-6275.0;Cluster-6275.1;Cluster-6275.2;Cluster-6275.3;Cluster-6275.4;Cluster-6275.5;Cluster-7081.0;Cluster-8129.0;Cluster-8129.1;Cluster-8129.2;Cluster-8129.3;Cluster-8129.4;Cluster-8129.5;Cluster-8129.6;Cluster-8419.0;Cluster-5101.0;Cluster-10450.0;Cluster-10450.1;Cluster-10450.2;Cluster-10450.3;Cluster-10450.4;Cl…	K00002+K00016+K00026+K00027+K00029+K00101+K00102+K00121+K00128+K00162+K00382+K00467+K00626+K00627+K00873+K00925+K01007+K01067+K01069+K01610+K01638+K01649+K01655+K01679+K01759+K01895+K01958+K03778+K11262+K13953+K17741+K21618+K22211
Glyoxylate and dicarboxylate metabolism	ko00630	Cluster-10885.0;Cluster-10885.1;Cluster-10885.2;Cluster-10885.3;Cluster-11415.0;Cluster-5046.0;Cluster-5097.0;Cluster-10450.0;Cluster-10450.1;Cluster-10450.2;Cluster-10450.3;Cluster-10450.4;Cluster-10450.6;Cluster-10450.7;Cluster-10450.8;Cluster-10450.9;Cluster-11419.0;Cluster-285.0;Cluster-402.0;Cluster-916.0;Cluster-7818.0;Cluster-7818.1;Cluster-7818.2;Cluster-7818.3;Cluster-7818.4;Cluster-1145…	K00015+K00026+K00122+K00281+K00382+K00600+K00605+K00626+K00830+K01091+K01433+K01455+K01569+K01637+K01638+K01647+K01681+K01895+K01915+K02437+K03781+K11517+K15918+K18123+K22133
Propanoate metabolism	ko00640	Cluster-5101.0;Cluster-8553.0;Cluster-8766.0;Cluster-9312.0;Cluster-11519.0;Cluster-1945.0;Cluster-6716.0;Cluster-9279.0;Cluster-9279.1;Cluster-9279.2;Cluster-9279.4;Cluster-9279.5;Cluster-9279.6;Cluster-9279.7;Cluster-9279.8;Cluster-7877.0;Cluster-11393.0;Cluster-11393.1;Cluster-11393.2;Cluster-11393.3;Cluster-11393.4;Cluster-11393.5;Cluster-11393.6;Cluster-11393.7;Cluster-11393.8;Cluster-1380.0…	K00016+K00140+K00166+K00167+K00232+K00382+K00925+K01720+K01895+K01899+K01900+K01908+K03417+K05605+K07511+K09699+K11262+K13524+K14729+K17741+K23146
Butanoate metabolism	ko00650	Cluster-7557.11;Cluster-7557.8;Cluster-5060.0;Cluster-5491.0;Cluster-370.0;Cluster-7673.0;Cluster-6573.0;Cluster-10497.0;Cluster-2208.0;Cluster-3349.0;Cluster-3349.1;Cluster-4654.0;Cluster-4677.0;Cluster-5483.0;Cluster-7569.0;Cluster-9079.1;Cluster-9237.0;Cluster-2960.0;Cluster-3943.0;Cluster-6745.0;Cluster-10546.0;Cluster-3004.0;Cluster-4999.0;Cluster-7319.0;Cluster-1514.0;Cluster-2371.0;Cluster…	K00004+K00019+K00022+K00074+K00109+K00135+K00626+K01027+K01580+K01640+K01641+K01652+K01896+K01907+K07511+K13524+K18369
C5-Branched dibasic acid metabolism	ko00660	Cluster-6434.0;Cluster-8480.0;Cluster-1524.0;Cluster-5434.0;Cluster-5434.1;Cluster-5434.2;Cluster-5434.3;Cluster-7913.0;Cluster-9222.0;Cluster-9222.1;Cluster-9222.2;Cluster-9222.3;Cluster-9222.4;Cluster-4645.0;Cluster-5234.0;Cluster-6994.0	K00052+K01652+K17724
One carbon pool by folate	ko00670	Cluster-8281.0;Cluster-7104.0;Cluster-7104.1;Cluster-7104.10;Cluster-7104.2;Cluster-7104.3;Cluster-7104.4;Cluster-7104.5;Cluster-7104.6;Cluster-7104.7;Cluster-7104.8;Cluster-7104.9;Cluster-10118.0;Cluster-10118.1;Cluster-10118.2;Cluster-5970.0;Cluster-10144.0;Cluster-1596.0;Cluster-2678.0;Cluster-3357.0;Cluster-7148.0;Cluster-7278.0;Cluster-11698.0;Cluster-1733.0;Cluster-6805.0;Cluster-6805.1;Clu…	K00287+K00288+K00295+K00560+K00600+K00601+K00602+K00604+K00605+K01433+K01934+K25004
Methane metabolism	ko00680	Cluster-10610.0;Cluster-10610.1;Cluster-10610.2;Cluster-10610.3;Cluster-10610.4;Cluster-10610.5;Cluster-10610.6;Cluster-10610.7;Cluster-10610.8;Cluster-10610.9;Cluster-5073.0;Cluster-5989.0;Cluster-10119.0;Cluster-10119.1;Cluster-10119.2;Cluster-10119.3;Cluster-10119.4;Cluster-10119.5;Cluster-10119.6;Cluster-182.0;Cluster-252.0;Cluster-256.0;Cluster-289.0;Cluster-423.0;Cluster-7818.0;Cluster-7818…	K00058+K00121+K00122+K00600+K00830+K00831+K00850+K00863+K00925+K01007+K01070+K01079+K01623+K01624+K01689+K01895+K15633+K15634+K17066+K17100
Thiamine metabolism	ko00730	Cluster-11127.0;Cluster-11127.1;Cluster-11127.2;Cluster-11127.3;Cluster-11127.4;Cluster-11127.5;Cluster-11127.6;Cluster-7433.0;Cluster-9952.0;Cluster-9952.1;Cluster-9952.2;Cluster-9952.3;Cluster-9952.4;Cluster-10393.0;Cluster-11379.0;Cluster-8254.0;Cluster-10739.0;Cluster-2657.0;Cluster-6077.0;Cluster-6675.0;Cluster-821.0;Cluster-9906.0;Cluster-456.0;Cluster-456.1;Cluster-7542.0;Cluster-9647.0;Cl…	K00877+K00939+K00949+K01077+K01078+K03146+K04487+K14154+K18278+K20896
Riboflavin metabolism	ko00740	Cluster-6134.0;Cluster-10739.0;Cluster-2657.0;Cluster-6077.0;Cluster-6675.0;Cluster-821.0;Cluster-9906.0;Cluster-2690.0;Cluster-8465.0;Cluster-6061.0;Cluster-8478.0;Cluster-8478.1;Cluster-8478.2;Cluster-8478.3;Cluster-8478.4;Cluster-8478.5;Cluster-8478.6;Cluster-2693.0;Cluster-4667.0;Cluster-8095.0	K00953+K01078+K01497+K02858+K14379+K14654
Vitamin B6 metabolism	ko00750	Cluster-6415.0;Cluster-7058.0;Cluster-10618.0;Cluster-11708.2;Cluster-11708.6;Cluster-11708.7;Cluster-2874.0;Cluster-3423.0;Cluster-3451.0;Cluster-4030.0;Cluster-9028.0;Cluster-9028.1;Cluster-9028.2;Cluster-9028.3;Cluster-9028.4;Cluster-9028.5;Cluster-10708.0;Cluster-4210.0;Cluster-7339.0;Cluster-5333.0;Cluster-6353.0;Cluster-6353.1;Cluster-6456.0;Cluster-6456.1;Cluster-7851.0;Cluster-7886.0;Clus…	K00275+K00831+K00868+K01733+K05275+K06215
Nicotinate and nicotinamide metabolism	ko00760	Cluster-10497.0;Cluster-2208.0;Cluster-3349.0;Cluster-3349.1;Cluster-4654.0;Cluster-4677.0;Cluster-5483.0;Cluster-7569.0;Cluster-9079.1;Cluster-9237.0;Cluster-9298.0;Cluster-9298.2;Cluster-9298.3;Cluster-9298.4;Cluster-9298.5;Cluster-9298.6;Cluster-9298.7;Cluster-2011.0;Cluster-1033.0;Cluster-11251.10;Cluster-11251.6;Cluster-1392.0;Cluster-4100.0;Cluster-7789.0;Cluster-7977.0;Cluster-7977.1;Clust…	K00135+K00323+K00763+K00767+K00858+K01081+K01240+K01950+K03426+K03783+K03787+K06210+K10524+K11121+K11414+K11415+K11416+K18551
Pantothenate and CoA biosynthesis	ko00770	Cluster-189.0;Cluster-1915.0;Cluster-26.0;Cluster-3035.0;Cluster-3035.1;Cluster-498.0;Cluster-10989.0;Cluster-11119.0;Cluster-11119.1;Cluster-11119.2;Cluster-11119.3;Cluster-11119.4;Cluster-11119.5;Cluster-11119.6;Cluster-5298.0;Cluster-10127.0;Cluster-11047.0;Cluster-11495.0;Cluster-11495.1;Cluster-11495.2;Cluster-11495.3;Cluster-11495.4;Cluster-11495.5;Cluster-11495.6;Cluster-11495.7;Cluster-11…	K00053+K00077+K00128+K00606+K00826+K00859+K01464+K01598+K01652+K01687+K01918+K01922+K02201+K06133+K09680+K13367
Biotin metabolism	ko00780	Cluster-10131.0;Cluster-10577.0;Cluster-1319.0;Cluster-1760.0;Cluster-1979.0;Cluster-232.0;Cluster-3167.0;Cluster-5763.0;Cluster-5823.0;Cluster-6141.0;Cluster-7049.0;Cluster-7224.0;Cluster-8295.0;Cluster-9164.0;Cluster-9258.0;Cluster-9258.1;Cluster-9258.2;Cluster-9258.3;Cluster-9258.4;Cluster-9258.5;Cluster-9275.0;Cluster-7833.0;Cluster-8296.0;Cluster-8296.1;Cluster-8296.2;Cluster-8296.3;Cluster-…	K00059+K01012+K01942+K09458+K19562
Lipoic acid metabolism	ko00785	Cluster-6044.0;Cluster-3012.0;Cluster-9760.0;Cluster-8766.0;Cluster-9312.0;Cluster-11519.0;Cluster-1145.0;Cluster-2881.0;Cluster-812.0;Cluster-7877.0;Cluster-1492.0;Cluster-6139.0;Cluster-6139.1;Cluster-6139.2;Cluster-6139.3;Cluster-6139.4;Cluster-6139.5;Cluster-6139.6;Cluster-8754.0;Cluster-8754.1;Cluster-8754.2;Cluster-8754.3;Cluster-8754.4;Cluster-771.0;Cluster-1383.0;Cluster-7623.0;Cluster-47…	K00162+K00164+K00166+K00167+K00281+K00382+K00605+K00627+K00658+K02437+K03644+K03800+K09699+K23735
Folate biosynthesis	ko00790	Cluster-7290.0;Cluster-8281.0;Cluster-10393.0;Cluster-11379.0;Cluster-8254.0;Cluster-2480.1;Cluster-2751.0;Cluster-4922.0;Cluster-2690.0;Cluster-8465.0;Cluster-7880.0;Cluster-8688.0;Cluster-8938.0;Cluster-10554.0;Cluster-6515.0;Cluster-7649.0;Cluster-9830.0;Cluster-9830.1;Cluster-9830.2;Cluster-9830.3;Cluster-9830.4;Cluster-8850.0;Cluster-6574.0;Cluster-6574.1;Cluster-6574.2;Cluster-6574.3;Cluste…	K00079+K00287+K01077+K01113+K01495+K01497+K01724+K01930+K02619+K03639+K06897+K13941+K13950+K15376+K15631+K20457
Atrazine degradation	ko00791	Cluster-11540.0;Cluster-11540.1;Cluster-11540.2;Cluster-11540.3;Cluster-11540.4;Cluster-6489.0;Cluster-6489.1;Cluster-6489.2;Cluster-6489.3;Cluster-6489.4;Cluster-7353.0;Cluster-7353.1;Cluster-7353.2;Cluster-7353.3;Cluster-7353.4;Cluster-8106.0;Cluster-8475.0;Cluster-8565.0;Cluster-9875.0;Cluster-1631.0;Cluster-3371.0;Cluster-8194.0;Cluster-8194.1;Cluster-8194.2;Cluster-8194.3;Cluster-8194.4	K01427+K06035
Porphyrin metabolism	ko00860	Cluster-5751.0;Cluster-7358.0;Cluster-5954.0;Cluster-2089.0;Cluster-5187.0;Cluster-11350.0;Cluster-11350.1;Cluster-11350.2;Cluster-11350.3;Cluster-11350.4;Cluster-11350.5;Cluster-4755.0;Cluster-1646.0;Cluster-2052.0;Cluster-2351.0;Cluster-5897.0;Cluster-9641.0;Cluster-7726.0;Cluster-11489.0;Cluster-6764.0;Cluster-7088.0;Cluster-1707.0;Cluster-8051.0;Cluster-6465.0;Cluster-6465.1;Cluster-6465.2;Cl…	K00228+K00231+K00643+K01195+K01599+K01698+K01749+K01764+K01772+K01845+K01885+K02257+K02259+K14163+K19054
Terpenoid backbone biosynthesis	ko00900	Cluster-2462.0;Cluster-8414.0;Cluster-8414.1;Cluster-8414.2;Cluster-8414.3;Cluster-8414.4;Cluster-8414.5;Cluster-8414.6;Cluster-11501.0;Cluster-6497.0;Cluster-2960.0;Cluster-3943.0;Cluster-6745.0;Cluster-6351.0;Cluster-10410.0;Cluster-11480.0;Cluster-10101.0;Cluster-10101.11;Cluster-10101.12;Cluster-10101.3;Cluster-10101.4;Cluster-11186.1;Cluster-11186.2;Cluster-11625.2;Cluster-1664.0;Cluster-859…	K00021+K00587+K00626+K00787+K00804+K00869+K00938+K01597+K01641+K01823+K05355+K05906+K05954+K05955+K06013+K08658+K19177
Indole alkaloid biosynthesis	ko00901	Cluster-3839.0	K01593
Diterpenoid biosynthesis	ko00904	Cluster-3186.0;Cluster-7967.0	K21292
Carotenoid biosynthesis	ko00906	Cluster-9842.0;Cluster-9842.1;Cluster-9842.2;Cluster-9842.3;Cluster-9842.4;Cluster-6555.0;Cluster-6555.1;Cluster-6555.2;Cluster-6555.3;Cluster-6555.4;Cluster-6555.5;Cluster-6555.6;Cluster-1320.0;Cluster-3860.0;Cluster-710.0;Cluster-7996.0;Cluster-7996.1	K15745+K17819+K17842
Sesquiterpenoid and triterpenoid biosynthesis	ko00909	Cluster-11102.0;Cluster-4802.0;Cluster-9787.0;Cluster-7557.13;Cluster-7936.0;Cluster-6600.0	K00511+K00801+K21927
Nitrogen metabolism	ko00910	Cluster-8048.0;Cluster-8664.0;Cluster-8664.1;Cluster-8664.2;Cluster-8664.3;Cluster-8664.4;Cluster-11162.0;Cluster-6206.1;Cluster-8010.0;Cluster-9288.0;Cluster-9288.5;Cluster-9821.0;Cluster-9821.1;Cluster-9821.2;Cluster-9821.3;Cluster-9821.4;Cluster-9821.5;Cluster-10506.0;Cluster-2139.0;Cluster-7873.0;Cluster-11338.0;Cluster-3601.0;Cluster-5204.0;Cluster-7086.0;Cluster-8193.0;Cluster-8193.1;Cluste…	K00262+K00264+K00459+K01455+K01501+K01673+K01674+K01725+K01915+K02575+K10534+K15371+K15877+K17877
Sulfur metabolism	ko00920	Cluster-2834.0;Cluster-4724.0;Cluster-10566.0;Cluster-10566.1;Cluster-10566.2;Cluster-10566.3;Cluster-10566.4;Cluster-1341.0;Cluster-3761.0;Cluster-5841.0;Cluster-9657.4;Cluster-1153.0;Cluster-11716.0;Cluster-1599.0;Cluster-5682.0;Cluster-8870.0;Cluster-9270.1;Cluster-9660.0;Cluster-8435.0;Cluster-9756.0;Cluster-4056.0;Cluster-6632.0;Cluster-7688.0;Cluster-4702.0;Cluster-7328.0;Cluster-1080.0;Clu…	K00380+K00381+K00387+K00390+K00641+K00958+K00988+K01011+K01082+K01738+K01739+K13811+K17069+K22470
Aminoacyl-tRNA biosynthesis	ko00970	Cluster-6805.0;Cluster-6805.1;Cluster-6805.2;Cluster-6805.3;Cluster-6805.4;Cluster-6805.5;Cluster-4726.0;Cluster-5264.0;Cluster-9017.0;Cluster-6635.0;Cluster-9257.0;Cluster-4833.0;Cluster-7160.0;Cluster-11505.0;Cluster-11505.10;Cluster-11505.11;Cluster-11505.12;Cluster-11505.13;Cluster-11505.2;Cluster-11505.5;Cluster-11505.6;Cluster-11505.7;Cluster-11505.8;Cluster-11505.9;Cluster-2264.0;Cluster-6…	K00604+K01866+K01867+K01868+K01869+K01870+K01872+K01873+K01874+K01875+K01876+K01880+K01881+K01883+K01885+K01886+K01887+K01889+K01890+K01892+K01893+K02433+K02434+K04567+K14163+K22503+K24278
Biosynthesis of various other secondary metabolites	ko00997	Cluster-10274.0;Cluster-9904.0;Cluster-9904.1;Cluster-9904.2;Cluster-9904.3;Cluster-9904.4;Cluster-9904.5;Cluster-9904.6;Cluster-3239.0	K23665+K23666
Biosynthesis of various antibiotics	ko00998	Cluster-2173.0;Cluster-9092.0;Cluster-1295.0;Cluster-1292.0;Cluster-3253.0;Cluster-8495.0;Cluster-10424.0;Cluster-10424.1;Cluster-10424.2;Cluster-10424.3;Cluster-10424.4;Cluster-10424.5;Cluster-10424.6;Cluster-10424.7	K22569+K22571+K22573+K22574+K22575
Biosynthesis of various plant secondary metabolites	ko00999	Cluster-10083.0;Cluster-10083.1;Cluster-10083.2;Cluster-10083.3;Cluster-2124.0;Cluster-318.0;Cluster-5163.0;Cluster-8462.0;Cluster-8462.1;Cluster-10091.0;Cluster-10476.0;Cluster-10476.1;Cluster-10476.2;Cluster-10476.3;Cluster-10476.4;Cluster-10476.5;Cluster-112.0;Cluster-340.0;Cluster-5813.0;Cluster-6702.0;Cluster-852.0;Cluster-8914.0;Cluster-8914.1;Cluster-8914.2;Cluster-8914.3;Cluster-8914.4;Cl…	K00789+K01188+K05349+K13830
Biosynthesis of unsaturated fatty acids	ko01040	Cluster-1945.0;Cluster-6716.0;Cluster-9279.0;Cluster-9279.1;Cluster-9279.2;Cluster-9279.4;Cluster-9279.5;Cluster-9279.6;Cluster-9279.7;Cluster-9279.8;Cluster-10473.0;Cluster-10473.1;Cluster-10473.2;Cluster-10473.3;Cluster-10473.4;Cluster-2335.0;Cluster-2996.0;Cluster-2996.1;Cluster-6235.0;Cluster-7146.0;Cluster-7321.0;Cluster-7570.0;Cluster-8902.2;Cluster-8902.4;Cluster-9467.0;Cluster-10241.0;Clu…	K00232+K00507+K07513+K08764+K10246+K10251+K10256+K10703+K22993
Metabolic pathways	ko01100	Cluster-10414.1;Cluster-10414.7;Cluster-3636.0;Cluster-4649.0;Cluster-5305.0;Cluster-6275.0;Cluster-6275.1;Cluster-6275.2;Cluster-6275.3;Cluster-6275.4;Cluster-6275.5;Cluster-7081.0;Cluster-8129.0;Cluster-8129.1;Cluster-8129.2;Cluster-8129.3;Cluster-8129.4;Cluster-8129.5;Cluster-8129.6;Cluster-8419.0;Cluster-10500.1;Cluster-10500.12;Cluster-10500.3;Cluster-1096.0;Cluster-1944.0;Cluster-4533.0;Clu…
Cluster-10974.4;Cluster-10974.5;Cluster-1150.0;Cluster-3257.0;Cluster-3257.1;Cluster-3565.0;Cluster-6166.0;Cluster-7826.0;Cluster-9178.0;Cluster-1646.0;Cluster-2052.0;Cluster-2351.0;Cluster-5897.0;Cluster-9641.0;Cluster-10087.0;Cluster-2325.0;Cluster-6569.0;Cluster-9998.0;Cluster-2058.0;Cluster-2487.0;Cluster-8389.0;Cluster-6035.0;Cluster-10413.0;Cluster-2498.0;Cluster-7726.0;Cluster-835.0;Cluste…	K00002+K00003+K00008+K00009+K00010+K00012+K00013+K00015+K00016+K00019+K00020+K00021+K00022+K00026+K00029+K00030+K00033+K00036+K00045+K00052+K00053+K00058+K00059+K00062+K00065+K00074+K00077+K00078+K00079+K00088+K00101+K00102+K00106+K00107+K00109+K00121+K00122+K00128+K00130+K00134+K00135+K00140+K00143+K00147+K00162+K00164+K00166+K00167+K00211+K00222+K00223+K00227+K00228+K00231+K00232+K00234+K00236+…
Biosynthesis of secondary metabolites	ko01110	Cluster-10414.1;Cluster-10414.7;Cluster-3636.0;Cluster-4649.0;Cluster-5305.0;Cluster-6275.0;Cluster-6275.1;Cluster-6275.2;Cluster-6275.3;Cluster-6275.4;Cluster-6275.5;Cluster-7081.0;Cluster-8129.0;Cluster-8129.1;Cluster-8129.2;Cluster-8129.3;Cluster-8129.4;Cluster-8129.5;Cluster-8129.6;Cluster-8419.0;Cluster-10500.1;Cluster-10500.12;Cluster-10500.3;Cluster-1096.0;Cluster-1944.0;Cluster-7557.11;Cl…	K00002+K00003+K00004+K00006+K00010+K00013+K00015+K00016+K00021+K00022+K00026+K00030+K00033+K00036+K00052+K00053+K00058+K00059+K00077+K00088+K00106+K00111+K00121+K00128+K00134+K00143+K00147+K00162+K00164+K00166+K00167+K00211+K00222+K00223+K00227+K00228+K00231+K00232+K00234+K00236+K00237+K00249+K00252+K00264+K00273+K00274+K00276+K00281+K00286+K00290+K00293+K00318+K00382+K00505+K00511+K00549+K00551+…
Carbon metabolism	ko01200	Cluster-10450.0;Cluster-10450.1;Cluster-10450.2;Cluster-10450.3;Cluster-10450.4;Cluster-10450.6;Cluster-10450.7;Cluster-10450.8;Cluster-10450.9;Cluster-11419.0;Cluster-285.0;Cluster-402.0;Cluster-916.0;Cluster-9075.0;Cluster-9075.1;Cluster-9075.2;Cluster-9075.3;Cluster-9075.4;Cluster-9075.5;Cluster-10756.0;Cluster-10756.1;Cluster-10756.2;Cluster-10756.3;Cluster-10756.4;Cluster-10756.5;Cluster-308…	K00026+K00027+K00029+K00030+K00033+K00036+K00058+K00074+K00121+K00122+K00134+K00140+K00162+K00164+K00232+K00234+K00236+K00237+K00281+K00382+K00600+K00605+K00615+K00616+K00626+K00627+K00658+K00814+K00830+K00831+K00844+K00850+K00851+K00863+K00873+K00925+K00927+K00948+K01007+K01053+K01057+K01070+K01079+K01455+K01610+K01623+K01624+K01637+K01638+K01647+K01679+K01681+K01689+K01738+K01754+K01803+K01807+…
2-Oxocarboxylic acid metabolism	ko01210	Cluster-10188.0;Cluster-10188.1;Cluster-11228.0;Cluster-11228.1;Cluster-11228.2;Cluster-11228.3;Cluster-11228.4;Cluster-11228.5;Cluster-11228.6;Cluster-6434.0;Cluster-8480.0;Cluster-189.0;Cluster-1915.0;Cluster-26.0;Cluster-3035.0;Cluster-3035.1;Cluster-498.0;Cluster-7728.0;Cluster-4313.0;Cluster-10489.0;Cluster-197.0;Cluster-3010.0;Cluster-8361.1;Cluster-8361.2;Cluster-8361.3;Cluster-8361.4;Clus…	K00030+K00052+K00053+K00618+K00620+K00814+K00818+K00826+K00838+K00928+K01438+K01647+K01649+K01652+K01655+K01681+K01687+K01702+K01705+K05824+K12659+K14454+K14455+K17450
Fatty acid metabolism	ko01212	Cluster-370.0;Cluster-10131.0;Cluster-10577.0;Cluster-1319.0;Cluster-1760.0;Cluster-1979.0;Cluster-232.0;Cluster-3167.0;Cluster-5763.0;Cluster-5823.0;Cluster-6141.0;Cluster-7049.0;Cluster-7224.0;Cluster-8295.0;Cluster-9164.0;Cluster-9258.0;Cluster-9258.1;Cluster-9258.2;Cluster-9258.3;Cluster-9258.4;Cluster-9258.5;Cluster-9275.0;Cluster-1945.0;Cluster-6716.0;Cluster-9279.0;Cluster-9279.1;Cluster-9…	K00022+K00059+K00232+K00249+K00507+K00626+K00645+K00667+K00668+K01074+K01897+K07511+K07512+K07513+K08764+K09458+K09478+K10246+K10251+K10256+K10703+K11262+K18660+K22541+K22993
Biosynthesis of amino acids	ko01230	Cluster-10500.1;Cluster-10500.12;Cluster-10500.3;Cluster-1096.0;Cluster-1944.0;Cluster-7584.0;Cluster-10188.0;Cluster-10188.1;Cluster-11228.0;Cluster-11228.1;Cluster-11228.2;Cluster-11228.3;Cluster-11228.4;Cluster-11228.5;Cluster-11228.6;Cluster-6434.0;Cluster-8480.0;Cluster-189.0;Cluster-1915.0;Cluster-26.0;Cluster-3035.0;Cluster-3035.1;Cluster-498.0;Cluster-10610.0;Cluster-10610.1;Cluster-10610…	K00003+K00013+K00030+K00052+K00053+K00058+K00134+K00143+K00147+K00211+K00264+K00286+K00290+K00293+K00549+K00600+K00611+K00615+K00616+K00618+K00620+K00641+K00765+K00766+K00789+K00814+K00817+K00818+K00826+K00831+K00838+K00850+K00873+K00927+K00928+K00931+K00948+K01079+K01438+K01476+K01620+K01623+K01624+K01626+K01647+K01649+K01652+K01655+K01657+K01663+K01681+K01687+K01689+K01693+K01694+K01697+K01702+…
Nucleotide metabolism	ko01232	Cluster-7457.0;Cluster-8158.0;Cluster-8158.1;Cluster-9106.0;Cluster-5970.0;Cluster-2097.0;Cluster-4296.0;Cluster-5946.0;Cluster-9644.0;Cluster-9644.1;Cluster-9644.2;Cluster-9644.3;Cluster-9644.4;Cluster-9644.5;Cluster-11120.0;Cluster-11120.1;Cluster-11120.2;Cluster-11120.3;Cluster-11120.4;Cluster-11120.5;Cluster-11120.6;Cluster-11120.7;Cluster-11120.8;Cluster-70.0;Cluster-9069.0;Cluster-9908.0;Cl…	K00088+K00106+K00560+K00759+K00761+K00856+K00876+K00939+K00940+K00942+K00943+K00944+K01081+K01240+K01487+K01488+K01489+K01490+K01519+K01520+K01939+K01951+K03783+K03787+K06287+K07023+K10807+K10808+K13800+K14642+K19572+K21053
Biosynthesis of cofactors	ko01240	Cluster-10414.1;Cluster-10414.7;Cluster-3636.0;Cluster-4649.0;Cluster-5305.0;Cluster-6275.0;Cluster-6275.1;Cluster-6275.2;Cluster-6275.3;Cluster-6275.4;Cluster-6275.5;Cluster-7081.0;Cluster-8129.0;Cluster-8129.1;Cluster-8129.2;Cluster-8129.3;Cluster-8129.4;Cluster-8129.5;Cluster-8129.6;Cluster-8419.0;Cluster-11021.1;Cluster-11021.2;Cluster-11021.3;Cluster-11021.4;Cluster-11021.5;Cluster-437.0;Clu…	K00002+K00012+K00059+K00077+K00128+K00228+K00231+K00254+K00275+K00287+K00288+K00382+K00452+K00457+K00463+K00486+K00591+K00600+K00606+K00643+K00763+K00767+K00789+K00826+K00831+K00858+K00859+K00868+K00877+K00939+K00940+K00944+K00949+K00953+K00963+K00966+K01012+K01053+K01077+K01113+K01195+K01465+K01495+K01497+K01556+K01598+K01599+K01698+K01749+K01772+K01809+K01845+K01885+K01918+K01922+K01930+K01939+…
Biosynthesis of nucleotide sugars	ko01250	Cluster-11021.1;Cluster-11021.2;Cluster-11021.3;Cluster-11021.4;Cluster-11021.5;Cluster-437.0;Cluster-5412.0;Cluster-10910.0;Cluster-10910.1;Cluster-10910.3;Cluster-10910.4;Cluster-10910.5;Cluster-10910.6;Cluster-10910.7;Cluster-11125.0;Cluster-11125.1;Cluster-11125.10;Cluster-11125.2;Cluster-11125.3;Cluster-11125.4;Cluster-11125.5;Cluster-11125.6;Cluster-11125.7;Cluster-11125.8;Cluster-11125.9;C…	K00012+K00469+K00621+K00820+K00844+K00849+K00963+K00965+K00966+K00972+K01784+K01809+K01810+K01835+K01840+K08678+K17497
beta-Lactam resistance	ko01501	Cluster-2815.0;Cluster-5876.0;Cluster-9101.0;Cluster-9101.1;Cluster-9101.2;Cluster-9101.3;Cluster-9101.4;Cluster-9101.5;Cluster-9101.6;Cluster-9101.7;Cluster-9101.8;Cluster-9101.9	K01207
ABC transporters	ko02010	Cluster-6100.0;Cluster-10366.0;Cluster-10366.1;Cluster-10366.2;Cluster-10366.3;Cluster-10366.4;Cluster-10930.0;Cluster-1481.0;Cluster-2436.0;Cluster-3117.0;Cluster-4441.0;Cluster-7687.0;Cluster-7828.0;Cluster-8517.0;Cluster-8517.1;Cluster-8517.2;Cluster-8517.3;Cluster-8517.4;Cluster-8517.5;Cluster-896.0;Cluster-8975.0;Cluster-9702.0;Cluster-9702.1;Cluster-9702.2;Cluster-9702.3;Cluster-9702.4;Clus…	K05657+K05658+K05662+K05665+K05681+K08711+K15628
Ribosome biogenesis in eukaryotes	ko03008	Cluster-11324.0;Cluster-11324.1;Cluster-5671.0;Cluster-5082.0;Cluster-4616.0;Cluster-8023.0;Cluster-8023.1;Cluster-10152.0;Cluster-10859.0;Cluster-11143.0;Cluster-3169.0;Cluster-8388.0;Cluster-10459.0;Cluster-10459.1;Cluster-10459.2;Cluster-10459.3;Cluster-10459.4;Cluster-10459.5;Cluster-10459.6;Cluster-10459.7;Cluster-10459.8;Cluster-407.0;Cluster-3265.0;Cluster-10376.0;Cluster-10376.1;Cluster-1…	K01164+K03097+K03115+K03264+K03539+K03685+K06943+K07178+K07562+K07936+K11108+K11128+K11129+K11131+K11883+K12618+K12619+K12845+K14284+K14290+K14521+K14526+K14530+K14536+K14537+K14538+K14539+K14545+K14546+K14548+K14549+K14550+K14552+K14553+K14554+K14555+K14556+K14557+K14558+K14559+K14561+K14563+K14564+K14565+K14566+K14569+K14570+K14571+K14572+K14573+K14574+K14575+K14758
Ribosome	ko03010	Cluster-6765.0;Cluster-10038.0;Cluster-350.0;Cluster-7735.0;Cluster-8440.0;Cluster-120.0;Cluster-7863.0;Cluster-7863.1;Cluster-7863.2;Cluster-9423.0;Cluster-4898.0;Cluster-51.0;Cluster-5926.0;Cluster-5926.1;Cluster-11064.0;Cluster-11064.1;Cluster-11064.2;Cluster-195.0;Cluster-9256.0;Cluster-362.0;Cluster-7759.0;Cluster-7759.1;Cluster-7759.2;Cluster-7759.3;Cluster-10679.0;Cluster-10679.1;Cluster-1…	K02863+K02865+K02866+K02867+K02868+K02870+K02872+K02873+K02875+K02876+K02877+K02879+K02880+K02882+K02883+K02884+K02885+K02888+K02889+K02892+K02893+K02894+K02895+K02896+K02898+K02899+K02900+K02901+K02902+K02903+K02905+K02906+K02907+K02908+K02910+K02911+K02912+K02913+K02915+K02917+K02918+K02919+K02920+K02921+K02922+K02923+K02924+K02925+K02926+K02927+K02929+K02930+K02931+K02932+K02934+K02935+K02936+…
Nucleocytoplasmic transport	ko03013	Cluster-1829.0;Cluster-512.0;Cluster-512.1;Cluster-512.2;Cluster-712.0;Cluster-7475.0;Cluster-7475.1;Cluster-7475.2;Cluster-7475.3;Cluster-7475.4;Cluster-7475.5;Cluster-7475.6;Cluster-918.0;Cluster-10376.0;Cluster-10376.1;Cluster-10376.2;Cluster-10376.3;Cluster-10376.4;Cluster-10376.5;Cluster-10376.6;Cluster-10376.7;Cluster-5625.0;Cluster-10066.0;Cluster-10066.1;Cluster-2559.0;Cluster-10855.0;Clu…	K03231+K07562+K07936+K09291+K10577+K12812+K12876+K12878+K12879+K12880+K12881+K12882+K13025+K13171+K13174+K13176+K14004+K14284+K14288+K14289+K14290+K14293+K14297+K14300+K14301+K14303+K14306+K14307+K14308+K14309+K14311+K14312+K14315+K14319+K14324+K14325+K14326+K14327+K14328+K15042+K15436+K18423+K18655+K18722+K18724+K18725+K18752+K20221+K20222+K20223+K20224+K20724+K25129+K25201
mRNA surveillance pathway	ko03015	Cluster-10926.0;Cluster-10926.4;Cluster-10926.7;Cluster-3217.0;Cluster-3242.0;Cluster-3560.0;Cluster-7025.0;Cluster-9753.0;Cluster-140.0;Cluster-1499.0;Cluster-6690.0;Cluster-7965.0;Cluster-8488.0;Cluster-8488.1;Cluster-8488.2;Cluster-8488.3;Cluster-8488.4;Cluster-11478.0;Cluster-11478.1;Cluster-11478.2;Cluster-11478.3;Cluster-11478.4;Cluster-11085.0;Cluster-11085.1;Cluster-11085.2;Cluster-11085.…	K00565+K03265+K03267+K03456+K04354+K04382+K06100+K06269+K06965+K11124+K11584+K12812+K12876+K12881+K12882+K13025+K13126+K13171+K14284+K14324+K14325+K14326+K14327+K14328+K14376+K14396+K14397+K14399+K14400+K14401+K14402+K14403+K14404+K14405+K14407+K14408+K14409+K14411+K14416+K14962+K15541+K15542+K15544+K18655
RNA degradation	ko03018	Cluster-6488.0;Cluster-6488.1;Cluster-6488.2;Cluster-6488.3;Cluster-6488.4;Cluster-6488.5;Cluster-6488.6;Cluster-3633.0;Cluster-101.0;Cluster-11552.2;Cluster-2840.0;Cluster-3942.0;Cluster-522.0;Cluster-57.0;Cluster-69.0;Cluster-8007.0;Cluster-8007.1;Cluster-8007.2;Cluster-11183.0;Cluster-11183.1;Cluster-11183.3;Cluster-11183.5;Cluster-11183.6;Cluster-11183.7;Cluster-11183.8;Cluster-4618.0;Cluster…	K00850+K01148+K01689+K03514+K03678+K03679+K03681+K04043+K04077+K07573+K10643+K12571+K12572+K12580+K12581+K12584+K12585+K12586+K12587+K12589+K12591+K12592+K12597+K12598+K12599+K12600+K12603+K12604+K12605+K12606+K12608+K12609+K12613+K12614+K12615+K12617+K12618+K12619+K12620+K12621+K12623+K12624+K12625+K12627+K13126+K14442
RNA polymerase	ko03020	Cluster-6910.0;Cluster-6910.1;Cluster-6910.2;Cluster-6910.3;Cluster-4018.0;Cluster-4953.0;Cluster-5363.0;Cluster-9683.0;Cluster-11097.0;Cluster-11097.1;Cluster-11097.2;Cluster-11097.3;Cluster-11097.4;Cluster-10884.0;Cluster-10884.1;Cluster-8040.0;Cluster-4608.0;Cluster-4608.1;Cluster-2372.0;Cluster-4729.0;Cluster-5327.0;Cluster-9043.0;Cluster-7804.0;Cluster-5928.0;Cluster-8002.0;Cluster-9194.0;Cl…	K02999+K03002+K03004+K03005+K03006+K03007+K03008+K03009+K03010+K03011+K03012+K03013+K03014+K03015+K03016+K03017+K03018+K03020+K03021+K03023+K03024+K03025+K03026
Basal transcription factors	ko03022	Cluster-5255.4;Cluster-3021.0;Cluster-4230.2;Cluster-10975.0;Cluster-4670.0;Cluster-11704.0;Cluster-11704.1;Cluster-11704.2;Cluster-4656.0;Cluster-10877.0;Cluster-10877.2;Cluster-10877.3;Cluster-10877.4;Cluster-10877.5;Cluster-10877.6;Cluster-10877.7;Cluster-5918.0;Cluster-5411.0;Cluster-5051.0;Cluster-10892.0;Cluster-10892.1;Cluster-10892.2;Cluster-10892.3;Cluster-10892.4;Cluster-4699.0;Cluster-…	K02202+K03123+K03124+K03126+K03127+K03128+K03130+K03131+K03132+K03133+K03134+K03135+K03136+K03137+K03138+K03139+K03141+K03142+K03143+K03144+K10842+K10843+K10844+K10845+K14650+K14651+K23358
DNA replication	ko03030	Cluster-11204.0;Cluster-4569.0;Cluster-1031.0;Cluster-1519.0;Cluster-8144.0;Cluster-8940.0;Cluster-10837.0;Cluster-2473.0;Cluster-5021.0;Cluster-8595.0;Cluster-8613.0;Cluster-6829.0;Cluster-6829.1;Cluster-6829.2;Cluster-6829.3;Cluster-6829.4;Cluster-8240.0;Cluster-6171.0;Cluster-4864.0;Cluster-3293.0;Cluster-4460.0;Cluster-4709.0;Cluster-2640.0;Cluster-4811.0;Cluster-6936.0;Cluster-7613.0;Cluster…	K02209+K02210+K02212+K02320+K02321+K02324+K02325+K02326+K02327+K02328+K02540+K02541+K02542+K02684+K02685+K03469+K03504+K03505+K04802+K07466+K10739+K10740+K10742+K10745+K10747+K10754+K10755+K10756
Spliceosome	ko03040	Cluster-10849.0;Cluster-10849.1;Cluster-10849.2;Cluster-10849.3;Cluster-10849.4;Cluster-11596.0;Cluster-11596.1;Cluster-186.0;Cluster-255.0;Cluster-338.0;Cluster-4225.2;Cluster-4323.0;Cluster-461.0;Cluster-5447.0;Cluster-9082.0;Cluster-9082.1;Cluster-11594.0;Cluster-11594.1;Cluster-11594.2;Cluster-11594.3;Cluster-11594.4;Cluster-11594.5;Cluster-6617.0;Cluster-6617.1;Cluster-6617.2;Cluster-6617.3;…	K03283+K06063+K09564+K10599+K11086+K11087+K11088+K11092+K11093+K11094+K11095+K11098+K11984+K12621+K12623+K12624+K12625+K12627+K12662+K12733+K12811+K12812+K12813+K12815+K12816+K12817+K12818+K12819+K12820+K12821+K12822+K12823+K12824+K12825+K12826+K12827+K12828+K12829+K12830+K12831+K12832+K12833+K12834+K12836+K12837+K12839+K12840+K12843+K12844+K12845+K12847+K12848+K12849+K12852+K12854+K12856+K12857+…
Proteasome	ko03050	Cluster-7354.0;Cluster-7354.2;Cluster-7354.3;Cluster-7354.4;Cluster-9991.0;Cluster-9991.1;Cluster-10382.0;Cluster-10382.1;Cluster-10382.2;Cluster-10382.3;Cluster-10382.4;Cluster-9534.0;Cluster-3743.0;Cluster-11181.0;Cluster-11181.1;Cluster-11181.2;Cluster-11181.3;Cluster-11181.4;Cluster-11181.5;Cluster-11181.6;Cluster-11011.2;Cluster-11011.6;Cluster-9470.0;Cluster-5104.0;Cluster-4984.0;Cluster-71…	K02725+K02726+K02727+K02728+K02729+K02730+K02731+K02734+K02735+K02736+K02737+K02739+K03028+K03029+K03030+K03032+K03033+K03035+K03036+K03037+K03038+K03039+K03061+K03062+K03063+K03065+K03066+K06691+K06693+K06699+K06700+K10881+K11599
Protein export	ko03060	Cluster-6216.0;Cluster-7454.0;Cluster-3611.0;Cluster-4066.0;Cluster-7690.0;Cluster-8855.0;Cluster-7639.0;Cluster-4074.0;Cluster-10582.0;Cluster-8525.0;Cluster-8525.1;Cluster-5424.0;Cluster-6753.0;Cluster-5745.1;Cluster-7932.0;Cluster-77.0;Cluster-9851.0;Cluster-6537.0;Cluster-9061.3;Cluster-10695.0;Cluster-5959.0;Cluster-8796.0	K03104+K03105+K03106+K03107+K03108+K03217+K07342+K09481+K09490+K09648+K10956+K12272+K12946+K13280+K13431
ATP-dependent chromatin remodeling	ko03082	Cluster-4864.0;Cluster-11414.0;Cluster-11414.1;Cluster-11414.2;Cluster-11414.3;Cluster-11414.4;Cluster-4937.0;Cluster-1974.0;Cluster-5827.0;Cluster-6518.0;Cluster-9161.0;Cluster-10869.0;Cluster-138.0;Cluster-2356.0;Cluster-433.0;Cluster-433.1;Cluster-8452.0;Cluster-8452.1;Cluster-9764.0;Cluster-9764.1;Cluster-8810.1;Cluster-4783.0;Cluster-10026.1;Cluster-10026.3;Cluster-10026.5;Cluster-10026.6;Cl…	K02326+K05610+K06067+K08874+K10752+K11251+K11304+K11321+K11322+K11324+K11338+K11339+K11341+K11343+K11400+K11643+K11648+K11649+K11650+K11654+K11655+K11661+K11662+K11663+K11664+K11665+K11667+K11672+K11673+K11675+K11676+K11680
Polycomb repressive complex	ko03083	Cluster-160.0;Cluster-9592.0;Cluster-9592.1;Cluster-4616.0;Cluster-8023.0;Cluster-8023.1;Cluster-4937.0;Cluster-206.0;Cluster-4236.0;Cluster-689.0;Cluster-7118.0;Cluster-7901.0;Cluster-7901.1;Cluster-7901.3;Cluster-4789.0;Cluster-3312.0;Cluster-6518.0;Cluster-9161.0;Cluster-9505.0;Cluster-10688.0;Cluster-10688.1;Cluster-10688.2;Cluster-10688.3;Cluster-10688.4;Cluster-10688.5;Cluster-10688.6;Clust…	K03094+K03115+K06067+K06689+K09667+K10276+K10752+K11805+K11838+K14827+K14963
Viral life cycle - HIV-1	ko03250	Cluster-6979.0;Cluster-10066.0;Cluster-10066.1;Cluster-2225.0;Cluster-6508.0;Cluster-1792.0;Cluster-4128.0;Cluster-4249.0;Cluster-5557.0;Cluster-5557.2;Cluster-5557.3;Cluster-5557.4;Cluster-5557.5;Cluster-3797.0;Cluster-4334.0;Cluster-1054.0;Cluster-8420.0;Cluster-8420.1;Cluster-8420.2;Cluster-8420.3;Cluster-8420.4;Cluster-8420.5;Cluster-8420.6;Cluster-10751.0;Cluster-10751.1;Cluster-10751.2;Clus…	K06062+K07936+K09578+K11648+K12182+K12183+K12194+K12200+K14290+K15172+K15183+K15436
Base excision repair	ko03410	Cluster-6829.0;Cluster-6829.1;Cluster-6829.2;Cluster-6829.3;Cluster-6829.4;Cluster-8240.0;Cluster-6171.0;Cluster-4864.0;Cluster-3293.0;Cluster-4460.0;Cluster-4709.0;Cluster-1217.0;Cluster-5904.0;Cluster-5904.1;Cluster-5904.2;Cluster-5904.3;Cluster-5904.4;Cluster-10112.0;Cluster-10112.1;Cluster-10112.2;Cluster-10112.3;Cluster-10112.4;Cluster-10112.5;Cluster-1724.0;Cluster-10652.0;Cluster-1941.0;Cl…	K02324+K02325+K02326+K02327+K02328+K02332+K03504+K03505+K03512+K03575+K03648+K03660+K04802+K07759+K08073+K10563+K10747+K10754+K10755+K10756+K10771+K10798+K10801+K10862+K20813
Nucleotide excision repair	ko03420	Cluster-5255.4;Cluster-6829.0;Cluster-6829.1;Cluster-6829.2;Cluster-6829.3;Cluster-6829.4;Cluster-8240.0;Cluster-6171.0;Cluster-4864.0;Cluster-3293.0;Cluster-4460.0;Cluster-4709.0;Cluster-11097.0;Cluster-11097.1;Cluster-11097.2;Cluster-11097.3;Cluster-11097.4;Cluster-10884.0;Cluster-10884.1;Cluster-8040.0;Cluster-4608.0;Cluster-4608.1;Cluster-2372.0;Cluster-4729.0;Cluster-5327.0;Cluster-9043.0;Cl…	K02202+K02324+K02325+K02326+K02327+K02328+K03006+K03007+K03008+K03009+K03010+K03011+K03012+K03013+K03014+K03015+K03016+K03017+K03141+K03142+K03143+K03144+K03504+K03505+K03657+K03868+K04802+K07466+K10570+K10610+K10739+K10740+K10747+K10754+K10755+K10756+K10838+K10839+K10841+K10842+K10843+K10844+K10845+K10846+K10847+K10848+K10849
Mismatch repair	ko03430	Cluster-3293.0;Cluster-4460.0;Cluster-4709.0;Cluster-5904.0;Cluster-5904.1;Cluster-5904.2;Cluster-5904.3;Cluster-5904.4;Cluster-10112.0;Cluster-10112.1;Cluster-10112.2;Cluster-10112.3;Cluster-10112.4;Cluster-10112.5;Cluster-10545.0;Cluster-2403.0;Cluster-9276.0;Cluster-1937.0;Cluster-7585.0;Cluster-3553.0;Cluster-4639.0;Cluster-11235.0;Cluster-8748.0;Cluster-2851.0;Cluster-7651.0;Cluster-3334.0;C…	K02327+K02328+K03504+K03505+K03657+K04802+K07466+K08734+K08735+K08736+K08737+K08739+K10739+K10740+K10746+K10747+K10754+K10755+K10756+K10858
Homologous recombination	ko03440	Cluster-3293.0;Cluster-4460.0;Cluster-4709.0;Cluster-4401.0;Cluster-5904.0;Cluster-5904.1;Cluster-5904.2;Cluster-5904.3;Cluster-5904.4;Cluster-10112.0;Cluster-10112.1;Cluster-10112.2;Cluster-10112.3;Cluster-10112.4;Cluster-10112.5;Cluster-5398.0;Cluster-5489.0;Cluster-6371.0;Cluster-6371.1;Cluster-6371.2;Cluster-6371.3;Cluster-6371.4;Cluster-8198.0;Cluster-9276.0;Cluster-7903.0;Cluster-1434.0;Clu…	K02327+K02328+K03165+K03504+K03505+K04482+K04728+K07466+K08991+K10739+K10740+K10865+K10866+K10867+K10873+K10875+K10877+K10881+K10882+K10901+K10958
Non-homologous end-joining	ko03450	Cluster-1724.0;Cluster-11700.0;Cluster-11700.1;Cluster-11700.2;Cluster-11700.3;Cluster-11700.4;Cluster-1783.0;Cluster-6519.0;Cluster-8090.0;Cluster-9604.0;Cluster-3039.0;Cluster-10516.0;Cluster-10516.10;Cluster-10516.12;Cluster-10516.13;Cluster-10516.15;Cluster-10516.4;Cluster-10516.5;Cluster-10516.6;Cluster-10516.9;Cluster-2425.0;Cluster-4011.0;Cluster-4538.0;Cluster-5023.0;Cluster-6394.0;Cluste…	K03512+K10777+K10865+K10866+K10884+K10885+K10887+K10981
MAPK signaling pathway - yeast	ko04011	Cluster-7693.0;Cluster-11190.0;Cluster-9188.0;Cluster-9188.1;Cluster-9188.10;Cluster-9188.2;Cluster-9188.4;Cluster-9188.5;Cluster-9188.6;Cluster-9188.8;Cluster-9188.9;Cluster-4927.0;Cluster-8450.0;Cluster-8450.1;Cluster-8450.2;Cluster-8450.3;Cluster-8450.5;Cluster-8450.6;Cluster-8450.7;Cluster-9365.0;Cluster-9365.1;Cluster-3676.0;Cluster-6180.0;Cluster-6180.1;Cluster-6180.2;Cluster-6180.3;Cluster…	K00006+K00706+K00888+K00889+K02218+K02515+K02516+K02555+K02677+K03781+K04409+K04441+K04464+K04513+K04536+K04627+K06009+K06276+K06630+K06648+K06665+K06666+K08294+K09051+K09265+K09448+K10591+K11213+K11215+K11226+K11227+K11228+K11229+K11230+K11231+K11233+K11236+K11237+K11238+K11240+K11244+K11246+K12412+K15174+K17741+K19704+K19806+K19833+K19838+K19839+K19841+K19842+K19845+K19846+K19849+K19850+K23469
Phosphatidylinositol signaling system	ko04070	Cluster-9188.0;Cluster-9188.1;Cluster-9188.10;Cluster-9188.2;Cluster-9188.4;Cluster-9188.5;Cluster-9188.6;Cluster-9188.8;Cluster-9188.9;Cluster-4927.0;Cluster-2766.0;Cluster-8639.0;Cluster-11035.0;Cluster-11161.0;Cluster-2354.0;Cluster-5702.0;Cluster-4797.0;Cluster-5210.0;Cluster-11011.0;Cluster-11011.1;Cluster-11011.3;Cluster-11011.4;Cluster-11011.5;Cluster-11011.7;Cluster-11011.8;Cluster-8957.0…	K00888+K00889+K00914+K00915+K00921+K00981+K00999+K01099+K01106+K01110+K02183+K02677+K05857+K07756+K13024+K13711+K18083+K19786+K20279+K21797+K21798
Cell cycle - yeast	ko04111	Cluster-3172.0;Cluster-6511.0;Cluster-10045.0;Cluster-11204.0;Cluster-4569.0;Cluster-1031.0;Cluster-1519.0;Cluster-8144.0;Cluster-8940.0;Cluster-4485.0;Cluster-6010.0;Cluster-8713.0;Cluster-8713.1;Cluster-8713.2;Cluster-8713.3;Cluster-8713.4;Cluster-8713.5;Cluster-8713.6;Cluster-10186.0;Cluster-10186.1;Cluster-10186.2;Cluster-10186.3;Cluster-10186.4;Cluster-10186.5;Cluster-10239.0;Cluster-10239.1…	K02178+K02179+K02180+K02209+K02210+K02212+K02213+K02216+K02219+K02307+K02309+K02365+K02515+K02516+K02537+K02540+K02541+K02542+K02555+K02603+K02604+K02605+K02606+K02607+K02608+K02831+K03094+K03347+K03348+K03349+K03350+K03351+K03352+K03353+K03355+K03357+K03358+K03360+K03361+K03363+K03364+K03456+K03868+K04354+K04382+K06628+K06636+K06639+K06641+K06647+K06648+K06653+K06655+K06656+K06659+K06661+K06662+…
Meiosis - yeast	ko04113	Cluster-835.0;Cluster-8494.0;Cluster-3172.0;Cluster-11204.0;Cluster-4569.0;Cluster-1031.0;Cluster-1519.0;Cluster-8144.0;Cluster-8940.0;Cluster-4485.0;Cluster-6010.0;Cluster-10239.0;Cluster-10239.1;Cluster-10239.2;Cluster-10239.3;Cluster-10239.4;Cluster-10239.5;Cluster-10239.6;Cluster-10239.7;Cluster-2655.0;Cluster-3769.0;Cluster-9890.0;Cluster-2265.0;Cluster-6030.0;Cluster-5985.1;Cluster-5985.3;C…	K01768+K02178+K02209+K02210+K02212+K02213+K02216+K02309+K02365+K02537+K02540+K02541+K02542+K02603+K02604+K02605+K02606+K02607+K02608+K02831+K03348+K03349+K03350+K03351+K03352+K03353+K03355+K03357+K03358+K03363+K03456+K04345+K04382+K04630+K06269+K06628+K06636+K06639+K06648+K06659+K06661+K06662+K06669+K06671+K06679+K06683+K07203+K07827+K08139+K10878+K11584+K12761+K12762+K12763+K12765+K12767+K12769+…
Ubiquitin mediated proteolysis	ko04120	Cluster-286.0;Cluster-3206.0;Cluster-8202.1;Cluster-260.0;Cluster-260.1;Cluster-8202.0;Cluster-160.0;Cluster-9592.0;Cluster-9592.1;Cluster-1567.0;Cluster-4021.0;Cluster-8798.0;Cluster-8798.1;Cluster-8798.2;Cluster-8798.3;Cluster-8383.0;Cluster-6473.0;Cluster-9259.0;Cluster-4564.0;Cluster-7232.0;Cluster-7813.0;Cluster-8755.0;Cluster-6438.0;Cluster-1559.0;Cluster-5093.0;Cluster-3598.0;Cluster-11233…	K02927+K02977+K03094+K03178+K03347+K03348+K03349+K03350+K03351+K03352+K03353+K03355+K03357+K03358+K03360+K03361+K03362+K03363+K03364+K03868+K03869+K03872+K04554+K04555+K04649+K04706+K06689+K08770+K09561+K10259+K10570+K10573+K10575+K10576+K10577+K10578+K10579+K10580+K10581+K10582+K10583+K10585+K10589+K10590+K10591+K10592+K10597+K10598+K10599+K10601+K10610+K10684+K10685+K10686+K10688
Sulfur relay system	ko04122	Cluster-4056.0;Cluster-6632.0;Cluster-7688.0;Cluster-8850.0;Cluster-10416.0;Cluster-1926.0;Cluster-7556.6;Cluster-11312.0;Cluster-11312.1;Cluster-11312.2;Cluster-11312.3;Cluster-11312.4;Cluster-11312.5;Cluster-11312.6;Cluster-11312.7;Cluster-11312.8;Cluster-5931.0;Cluster-308.0;Cluster-3096.0;Cluster-3096.1;Cluster-4520.0	K01011+K03639+K04487+K11996+K14168+K14169+K14171
SNARE interactions in vesicular transport	ko04130	Cluster-10117.0;Cluster-10117.1;Cluster-10117.2;Cluster-10117.4;Cluster-5345.0;Cluster-10977.0;Cluster-10977.1;Cluster-222.0;Cluster-4200.0;Cluster-4642.0;Cluster-2694.0;Cluster-8988.0;Cluster-6407.0;Cluster-5346.0;Cluster-2606.0;Cluster-11194.0;Cluster-11194.1;Cluster-11194.2;Cluster-11194.3;Cluster-3812.0;Cluster-10485.0;Cluster-5200.3;Cluster-7548.0;Cluster-1865.0;Cluster-9432.0	K08486+K08489+K08490+K08492+K08493+K08496+K08497+K08499+K08501+K08502+K08504+K08513+K08515+K08516
Autophagy - other	ko04136	Cluster-2766.0;Cluster-11085.0;Cluster-11085.1;Cluster-11085.2;Cluster-11085.3;Cluster-3046.0;Cluster-5421.0;Cluster-6998.0;Cluster-5145.0;Cluster-8009.0;Cluster-8734.0;Cluster-8528.0;Cluster-8528.1;Cluster-8528.2;Cluster-8528.3;Cluster-8528.4;Cluster-8528.6;Cluster-8528.7;Cluster-7418.0;Cluster-2268.0;Cluster-3776.0;Cluster-11450.0;Cluster-11450.1;Cluster-11450.10;Cluster-11450.11;Cluster-11450.…	K00914+K04382+K07203+K07204+K08266+K08269+K08330+K08331+K08333+K08334+K08337+K08339+K08342+K08343+K17606+K17906+K17907+K17908+K19730
Autophagy - yeast	ko04138	Cluster-5935.0;Cluster-2766.0;Cluster-8639.0;Cluster-1922.0;Cluster-397.0;Cluster-943.0;Cluster-9847.0;Cluster-6664.0;Cluster-6835.0;Cluster-11085.0;Cluster-11085.1;Cluster-11085.2;Cluster-11085.3;Cluster-8431.0;Cluster-8431.1;Cluster-8431.2;Cluster-8431.3;Cluster-10492.0;Cluster-10492.1;Cluster-10492.2;Cluster-10492.3;Cluster-10492.4;Cluster-10492.5;Cluster-10492.6;Cluster-10492.7;Cluster-10492.…	K00654+K00914+K00915+K01336+K01381+K04345+K04382+K04464+K05755+K05757+K05758+K06027+K06655+K06902+K07203+K07204+K07756+K07827+K07897+K08266+K08269+K08330+K08331+K08333+K08334+K08337+K08339+K08342+K08343+K08493+K08502+K08516+K09464+K12479+K12761+K12767+K14209+K16196+K17260+K17606+K17607+K17900+K17906+K17907+K17908+K18083+K18584+K19800+K20177+K20178+K20179+K20180+K20181+K20182+K20183+K20184+K20195+…
Mitophagy - yeast	ko04139	Cluster-4927.0;Cluster-1217.0;Cluster-5506.0;Cluster-5506.1;Cluster-5506.3;Cluster-5506.4;Cluster-5082.0;Cluster-4616.0;Cluster-8023.0;Cluster-8023.1;Cluster-10359.0;Cluster-10359.1;Cluster-10359.2;Cluster-10359.3;Cluster-10359.4;Cluster-10359.5;Cluster-10359.6;Cluster-10359.7;Cluster-10359.8;Cluster-10359.9;Cluster-10482.0;Cluster-10482.1;Cluster-10482.2;Cluster-10482.3;Cluster-10482.4;Cluster-1…	K00889+K02332+K02677+K03097+K03115+K04441+K04464+K07203+K08269+K08294+K08330+K08955+K11088+K11227+K11229+K11231+K11233+K11244+K11644+K11841+K17065+K17764+K17765+K17774+K17775+K17800+K17969+K19708+K19717
Protein processing in endoplasmic reticulum	ko04141	Cluster-3225.0;Cluster-10620.0;Cluster-10620.1;Cluster-10620.10;Cluster-10620.3;Cluster-10620.4;Cluster-10620.5;Cluster-10620.6;Cluster-10620.7;Cluster-10620.8;Cluster-10620.9;Cluster-4067.0;Cluster-5784.0;Cluster-5784.1;Cluster-1126.0;Cluster-11529.0;Cluster-3573.0;Cluster-8154.0;Cluster-8617.0;Cluster-8617.1;Cluster-9343.0;Cluster-9448.0;Cluster-2802.0;Cluster-9417.0;Cluster-160.0;Cluster-9592.…	K00730+K01228+K01230+K01456+K03094+K03283+K03347+K03868+K04079+K04523+K04554+K04555+K05546+K06689+K07151+K07342+K07953+K08054+K08288+K08852+K08860+K09481+K09486+K09490+K09503+K09523+K09561+K09580+K09584+K10080+K10082+K10084+K10088+K10575+K10578+K10597+K10601+K10661+K10839+K10956+K10976+K11718+K12666+K12667+K12669+K12670+K13525+K13719+K13989+K13993+K13996+K14002+K14004+K14005+K14006+K14007+K14012+…
Endocytosis	ko04144	Cluster-4927.0;Cluster-5717.0;Cluster-7702.0;Cluster-7922.0;Cluster-8062.0;Cluster-10849.0;Cluster-10849.1;Cluster-10849.2;Cluster-10849.3;Cluster-10849.4;Cluster-11596.0;Cluster-11596.1;Cluster-186.0;Cluster-255.0;Cluster-338.0;Cluster-4225.2;Cluster-4323.0;Cluster-461.0;Cluster-5447.0;Cluster-9082.0;Cluster-9082.1;Cluster-6472.0;Cluster-9771.0;Cluster-11222.0;Cluster-11222.1;Cluster-11222.2;Clu…	K00889+K01115+K03283+K04513+K04646+K04705+K05755+K05757+K05758+K07889+K07897+K07901+K07904+K07937+K07941+K10364+K10365+K10396+K10591+K11824+K11825+K11826+K11827+K11839+K11866+K12182+K12183+K12184+K12188+K12189+K12190+K12191+K12193+K12194+K12197+K12199+K12200+K12471+K12472+K12479+K12481+K12486+K12488+K12493+K12494+K12562+K15053+K17260+K17917+K17918+K17919+K18442+K18443+K18467+K18468+K18584+K19366+…
Phagosome	ko04145	Cluster-2766.0;Cluster-11035.0;Cluster-11161.0;Cluster-9138.0;Cluster-10390.0;Cluster-11681.0;Cluster-2290.0;Cluster-3643.0;Cluster-5013.0;Cluster-5013.1;Cluster-10685.0;Cluster-5570.0;Cluster-3993.0;Cluster-8141.0;Cluster-8773.0;Cluster-10939.0;Cluster-3243.0;Cluster-10183.0;Cluster-11575.0;Cluster-9147.0;Cluster-11546.0;Cluster-8294.0;Cluster-8294.1;Cluster-8294.2;Cluster-8294.3;Cluster-8294.4;…	K00914+K00921+K02144+K02145+K02146+K02147+K02148+K02149+K02150+K02151+K02152+K02153+K02154+K02155+K03661+K04392+K07342+K07374+K07375+K07889+K07897+K08054+K08492+K09481+K10089+K10413+K10415+K10416+K10956+K12182
Peroxisome	ko04146	Cluster-9106.0;Cluster-1945.0;Cluster-6716.0;Cluster-9279.0;Cluster-9279.1;Cluster-9279.2;Cluster-9279.4;Cluster-9279.5;Cluster-9279.6;Cluster-9279.7;Cluster-9279.8;Cluster-11563.0;Cluster-11563.1;Cluster-11563.2;Cluster-11563.3;Cluster-11563.4;Cluster-11684.4;Cluster-2485.0;Cluster-6499.0;Cluster-8549.0;Cluster-8549.1;Cluster-8549.2;Cluster-8549.3;Cluster-8549.4;Cluster-8549.5;Cluster-8549.6;Clu…	K00106+K00232+K00273+K00306+K00477+K00624+K00830+K00869+K01640+K01796+K01897+K03426+K03781+K04564+K04565+K06664+K07513+K08726+K08764+K11187+K11517+K12261+K12663+K13237+K13239+K13299+K13335+K13336+K13337+K13338+K13339+K13341+K13342+K13343+K13345+K13346+K13347+K13348+K13350+K13352+K13354+K13356+K15628+K17879
Longevity regulating pathway - multiple species	ko04213	Cluster-835.0;Cluster-8494.0;Cluster-10849.0;Cluster-10849.1;Cluster-10849.2;Cluster-10849.3;Cluster-10849.4;Cluster-11596.0;Cluster-11596.1;Cluster-186.0;Cluster-255.0;Cluster-338.0;Cluster-4225.2;Cluster-4323.0;Cluster-461.0;Cluster-5447.0;Cluster-9082.0;Cluster-9082.1;Cluster-1910.0;Cluster-2603.0;Cluster-2810.0;Cluster-11632.0;Cluster-11632.1;Cluster-11632.2;Cluster-11632.3;Cluster-11632.4;Cl…	K01768+K03283+K03695+K03781+K04345+K04564+K04565+K06067+K07198+K07200+K07203+K07204+K07827+K08339+K11121+K12762+K12767+K19800
Hippo signaling pathway - multiple species	ko04392	Cluster-8450.0;Cluster-8450.1;Cluster-8450.2;Cluster-8450.3;Cluster-8450.5;Cluster-8450.6;Cluster-8450.7;Cluster-10000.0;Cluster-8693.0;Cluster-8693.1;Cluster-8693.2;Cluster-8693.3;Cluster-8693.4;Cluster-11202.0;Cluster-11202.1;Cluster-11202.2;Cluster-11202.3;Cluster-11202.4;Cluster-11202.5;Cluster-2767.0;Cluster-4199.0;Cluster-6417.0;Cluster-6417.1;Cluster-10993.0;Cluster-7998.0;Cluster-8561.0;C…	K02218+K04409+K06683+K06684+K06685+K09448+K20237
Motor proteins	ko04814	Cluster-10323.0;Cluster-11378.0;Cluster-11378.1;Cluster-11378.4;Cluster-11378.6;Cluster-11625.0;Cluster-139.0;Cluster-155.0;Cluster-2180.0;Cluster-2953.0;Cluster-3482.0;Cluster-3963.0;Cluster-438.0;Cluster-702.0;Cluster-702.1;Cluster-7095.0;Cluster-7724.0;Cluster-8599.1;Cluster-8908.0;Cluster-9515.1;Cluster-9515.2;Cluster-9515.3;Cluster-9622.0;Cluster-9743.0;Cluster-4474.0;Cluster-5873.0;Cluster-…	K04648+K07374+K07375+K10352+K10355+K10356+K10357+K10364+K10365+K10389+K10392+K10396+K10398+K10401+K10405+K10413+K10415+K10416+K10418+K10420+K10426+K10428+K11498+K12757+K16536+K16575
