# Supplementary material for: Arsenic Stress Resistance in the Endophytic Fungus Cladosporium cladosporioides: Physiological and Transcriptomic Insights into Heavy Metal Detoxification
Source: J Fungi (Basel). 2025 May 14;11(5):374. doi: 10.3390/jof11050374 (PMC12112881; doi:10.3390/jof11050374)
Supplement: Supplementary file 1 [file jof-11-00374-s001.zip › jof-3614616-supplementary/Table. S6 KOG classification of unigenes.xlsx]

## Sheet: Sheet1
Classification	Code	CodeFunction	geneCount	geneList
CELLULAR PROCESSES AND SIGNALING	D	Cell cycle control, cell division, chromosome partitioning	288	Cluster-10031.0,Cluster-10045.0,Cluster-10086.0,Cluster-10086.1,Cluster-10086.3,Cluster-10086.4,Cluster-10086.5,Cluster-10086.6,Cluster-10086.7,Cluster-10323.0,Cluster-10717.2,Cluster-10717.3,Cluster-10717.4,Cluster-10717.5,Cluster-10717.6,Cluster-10717.7,Cluster-10814.0,Cluster-10814.1,Cluster-10814.2,Cluster-10814.3,Cluster-10814.5,Cluster-10814.6,Cluster-10814.7,Cluster-10833.0,Cluster-10833.1…
CELLULAR PROCESSES AND SIGNALING	M	Cell wall/membrane/envelope biogenesis	153	Cluster-10196.0,Cluster-10196.1,Cluster-10196.2,Cluster-10196.3,Cluster-10196.4,Cluster-10196.5,Cluster-10212.0,Cluster-10515.0,Cluster-10515.1,Cluster-10515.2,Cluster-10515.3,Cluster-10515.4,Cluster-10515.5,Cluster-1055.0,Cluster-10768.0,Cluster-109.0,Cluster-110.0,Cluster-11027.0,Cluster-11027.1,Cluster-11027.2,Cluster-11027.3,Cluster-11027.4,Cluster-11027.5,Cluster-11027.6,Cluster-11027.7,Clus…
CELLULAR PROCESSES AND SIGNALING	N	Cell motility	4	Cluster-4902.0,Cluster-6047.0,Cluster-6252.0,Cluster-9565.0
CELLULAR PROCESSES AND SIGNALING	O	Posttranslational modification, protein turnover, chaperones	1040	Cluster-100.0,Cluster-10014.0,Cluster-10048.0,Cluster-10054.0,Cluster-10054.1,Cluster-10054.2,Cluster-10054.3,Cluster-10054.4,Cluster-10054.5,Cluster-10063.0,Cluster-10142.0,Cluster-10142.1,Cluster-10142.2,Cluster-10142.3,Cluster-10142.4,Cluster-10154.0,Cluster-10158.1,Cluster-10158.2,Cluster-10158.3,Cluster-10158.4,Cluster-10158.5,Cluster-10160.0,Cluster-10160.1,Cluster-10160.2,Cluster-10160.3,C…
CELLULAR PROCESSES AND SIGNALING	T	Signal transduction mechanisms	881	Cluster-10000.0,Cluster-10023.0,Cluster-10023.1,Cluster-10023.2,Cluster-10023.3,Cluster-10023.4,Cluster-10026.0,Cluster-10026.2,Cluster-10026.4,Cluster-10026.5,Cluster-10026.7,Cluster-10086.0,Cluster-10086.1,Cluster-10086.3,Cluster-10086.4,Cluster-10086.5,Cluster-10086.6,Cluster-10086.7,Cluster-1009.0,Cluster-10092.0,Cluster-10092.1,Cluster-10092.2,Cluster-10092.3,Cluster-10092.4,Cluster-10092.5,…
CELLULAR PROCESSES AND SIGNALING	U	Intracellular trafficking, secretion, and vesicular transport	616	Cluster-10003.0,Cluster-10003.1,Cluster-10003.2,Cluster-10003.3,Cluster-10003.4,Cluster-10003.5,Cluster-10003.6,Cluster-10046.0,Cluster-10066.0,Cluster-10117.4,Cluster-10148.0,Cluster-10148.1,Cluster-10148.2,Cluster-10148.3,Cluster-10161.0,Cluster-10232.0,Cluster-10232.1,Cluster-10232.2,Cluster-10232.3,Cluster-10232.4,Cluster-10232.5,Cluster-10235.0,Cluster-10243.0,Cluster-10276.0,Cluster-10276.1…
CELLULAR PROCESSES AND SIGNALING	V	Defense mechanisms	96	Cluster-10055.0,Cluster-10093.1,Cluster-10121.0,Cluster-10121.1,Cluster-10121.2,Cluster-10121.3,Cluster-10335.0,Cluster-1065.0,Cluster-1065.1,Cluster-11086.0,Cluster-11086.1,Cluster-11086.10,Cluster-11086.11,Cluster-11086.12,Cluster-11086.13,Cluster-11086.2,Cluster-11086.3,Cluster-11086.4,Cluster-11086.5,Cluster-11086.6,Cluster-11086.7,Cluster-11086.8,Cluster-11086.9,Cluster-11108.0,Cluster-11108…
CELLULAR PROCESSES AND SIGNALING	W	Extracellular structures	20	Cluster-11465.0,Cluster-11465.1,Cluster-11465.10,Cluster-11465.11,Cluster-11465.12,Cluster-11465.13,Cluster-11465.14,Cluster-11465.15,Cluster-11465.16,Cluster-11465.2,Cluster-11465.3,Cluster-11465.4,Cluster-11465.5,Cluster-11465.6,Cluster-11465.7,Cluster-11465.8,Cluster-11465.9,Cluster-132.0,Cluster-8614.0,Cluster-99.0
CELLULAR PROCESSES AND SIGNALING	Y	Nuclear structure	71	Cluster-10654.0,Cluster-10654.1,Cluster-10654.2,Cluster-10654.3,Cluster-10654.4,Cluster-10654.5,Cluster-10654.6,Cluster-10654.7,Cluster-10751.0,Cluster-10751.1,Cluster-10751.2,Cluster-10751.3,Cluster-11535.0,Cluster-11535.2,Cluster-1791.0,Cluster-2857.0,Cluster-2857.1,Cluster-2857.2,Cluster-2857.3,Cluster-3121.0,Cluster-3879.0,Cluster-4383.0,Cluster-5275.0,Cluster-6143.0,Cluster-6243.0,Cluster-62…
CELLULAR PROCESSES AND SIGNALING	Z	Cytoskeleton	271	Cluster-10005.0,Cluster-10017.0,Cluster-10039.0,Cluster-10039.1,Cluster-10039.2,Cluster-10039.3,Cluster-10039.4,Cluster-1005.0,Cluster-10086.0,Cluster-10086.1,Cluster-10086.3,Cluster-10086.4,Cluster-10086.5,Cluster-10086.6,Cluster-10086.7,Cluster-10092.0,Cluster-10092.1,Cluster-10092.2,Cluster-10092.3,Cluster-10092.4,Cluster-10092.5,Cluster-10092.6,Cluster-10092.7,Cluster-10148.0,Cluster-10148.1,…
INFORMATION STORAGE AND PROCESSING	A	RNA processing and modification	370	Cluster-10006.0,Cluster-10068.0,Cluster-10068.1,Cluster-10068.2,Cluster-10068.3,Cluster-10068.4,Cluster-10156.0,Cluster-10156.1,Cluster-10156.2,Cluster-10156.3,Cluster-10179.0,Cluster-10182.0,Cluster-10182.1,Cluster-10182.2,Cluster-10182.3,Cluster-10182.4,Cluster-10182.5,Cluster-10182.6,Cluster-10192.0,Cluster-10263.0,Cluster-10263.1,Cluster-10379.0,Cluster-10379.1,Cluster-10379.2,Cluster-10379.3…
INFORMATION STORAGE AND PROCESSING	B	Chromatin structure and dynamics	196	Cluster-10139.0,Cluster-10139.1,Cluster-10139.2,Cluster-10139.3,Cluster-10139.4,Cluster-10139.5,Cluster-10139.6,Cluster-10203.0,Cluster-10203.1,Cluster-10203.2,Cluster-10203.3,Cluster-10203.4,Cluster-10203.5,Cluster-1025.0,Cluster-1045.0,Cluster-10600.0,Cluster-10600.2,Cluster-10600.3,Cluster-10600.4,Cluster-10600.5,Cluster-10736.0,Cluster-10833.0,Cluster-10833.1,Cluster-10833.2,Cluster-10833.3,C…
INFORMATION STORAGE AND PROCESSING	J	Translation, ribosomal structure and biogenesis	728	Cluster-10011.0,Cluster-10011.1,Cluster-10034.0,Cluster-10034.1,Cluster-10034.2,Cluster-10034.3,Cluster-10034.4,Cluster-10034.5,Cluster-10034.6,Cluster-10034.7,Cluster-10036.0,Cluster-10038.0,Cluster-10065.0,Cluster-10065.1,Cluster-10065.2,Cluster-10065.3,Cluster-10065.4,Cluster-10152.0,Cluster-10192.0,Cluster-10216.0,Cluster-10241.7,Cluster-10244.0,Cluster-10244.1,Cluster-10249.0,Cluster-10249.1…
INFORMATION STORAGE AND PROCESSING	K	Transcription	406	Cluster-10026.1,Cluster-10026.3,Cluster-10026.6,Cluster-10066.1,Cluster-10066.2,Cluster-10100.0,Cluster-10100.1,Cluster-10143.0,Cluster-10143.1,Cluster-10143.2,Cluster-10143.3,Cluster-10143.4,Cluster-10143.5,Cluster-10150.0,Cluster-10150.1,Cluster-10150.10,Cluster-10150.11,Cluster-10150.2,Cluster-10150.3,Cluster-10150.4,Cluster-10150.5,Cluster-10150.6,Cluster-10150.7,Cluster-10150.8,Cluster-10150…
INFORMATION STORAGE AND PROCESSING	L	Replication, recombination and repair	310	Cluster-10066.1,Cluster-10066.2,Cluster-10098.0,Cluster-10227.0,Cluster-10227.1,Cluster-10227.2,Cluster-10227.4,Cluster-10227.5,Cluster-10267.0,Cluster-10281.0,Cluster-10296.1,Cluster-10296.2,Cluster-10296.5,Cluster-10343.0,Cluster-10343.1,Cluster-10343.10,Cluster-10343.11,Cluster-10343.2,Cluster-10343.3,Cluster-10343.5,Cluster-10343.6,Cluster-10343.7,Cluster-10343.8,Cluster-10343.9,Cluster-10363…
METABOLISM	C	Energy production and conversion	742	Cluster-10020.0,Cluster-10032.11,Cluster-10032.7,Cluster-10041.0,Cluster-10047.0,Cluster-10047.1,Cluster-10069.0,Cluster-10095.0,Cluster-10145.0,Cluster-10145.1,Cluster-10145.2,Cluster-10145.3,Cluster-10145.4,Cluster-10145.5,Cluster-10145.6,Cluster-10145.7,Cluster-10147.0,Cluster-10147.1,Cluster-10147.3,Cluster-10147.5,Cluster-10147.7,Cluster-10159.0,Cluster-10183.0,Cluster-10234.0,Cluster-10240.…
METABOLISM	E	Amino acid transport and metabolism	809	Cluster-10029.0,Cluster-10037.0,Cluster-10037.1,Cluster-10037.2,Cluster-10037.3,Cluster-10037.4,Cluster-10037.5,Cluster-10085.0,Cluster-10087.0,Cluster-10097.0,Cluster-10097.1,Cluster-10097.2,Cluster-10097.3,Cluster-10097.4,Cluster-10097.5,Cluster-10097.6,Cluster-10188.0,Cluster-10188.1,Cluster-10249.0,Cluster-10249.2,Cluster-10264.0,Cluster-10269.0,Cluster-10290.4,Cluster-10414.0,Cluster-10414.2…
METABOLISM	F	Nucleotide transport and metabolism	218	Cluster-10180.0,Cluster-10180.1,Cluster-10180.2,Cluster-10180.3,Cluster-10180.4,Cluster-10180.5,Cluster-10180.6,Cluster-10180.7,Cluster-10630.0,Cluster-10630.1,Cluster-10630.2,Cluster-10630.3,Cluster-10630.4,Cluster-10630.5,Cluster-10630.6,Cluster-10649.0,Cluster-10690.0,Cluster-10847.1,Cluster-10847.3,Cluster-10847.4,Cluster-10847.5,Cluster-10847.6,Cluster-10889.0,Cluster-11028.0,Cluster-11028.1…
METABOLISM	G	Carbohydrate transport and metabolism	754	Cluster-10047.0,Cluster-10047.1,Cluster-10056.0,Cluster-10091.0,Cluster-101.0,Cluster-10124.0,Cluster-10124.1,Cluster-10124.2,Cluster-10124.3,Cluster-10124.4,Cluster-10124.5,Cluster-10172.0,Cluster-10172.1,Cluster-10172.2,Cluster-10172.3,Cluster-10172.4,Cluster-10172.5,Cluster-10172.6,Cluster-10172.7,Cluster-10219.0,Cluster-10222.0,Cluster-10237.0,Cluster-10247.0,Cluster-10256.0,Cluster-10256.1,C…
METABOLISM	H	Coenzyme transport and metabolism	226	Cluster-10037.0,Cluster-10037.1,Cluster-10037.2,Cluster-10037.3,Cluster-10037.4,Cluster-10037.5,Cluster-10083.0,Cluster-10083.1,Cluster-10083.2,Cluster-10083.3,Cluster-10118.0,Cluster-10118.1,Cluster-10118.2,Cluster-10180.0,Cluster-10180.1,Cluster-10180.2,Cluster-10180.3,Cluster-10180.4,Cluster-10180.5,Cluster-10180.6,Cluster-10180.7,Cluster-10410.0,Cluster-10683.0,Cluster-10683.1,Cluster-10683.1…
METABOLISM	I	Lipid transport and metabolism	743	Cluster-10032.0,Cluster-10032.1,Cluster-10032.10,Cluster-10032.2,Cluster-10032.3,Cluster-10032.4,Cluster-10032.5,Cluster-10032.6,Cluster-10032.8,Cluster-10032.9,Cluster-10101.1,Cluster-10101.2,Cluster-10101.5,Cluster-10101.6,Cluster-10101.7,Cluster-10101.8,Cluster-10115.3,Cluster-10131.0,Cluster-10150.12,Cluster-10150.13,Cluster-10178.0,Cluster-10178.1,Cluster-10178.2,Cluster-10178.3,Cluster-1017…
METABOLISM	P	Inorganic ion transport and metabolism	323	Cluster-10031.0,Cluster-10070.0,Cluster-10218.0,Cluster-10225.0,Cluster-10225.3,Cluster-10225.4,Cluster-10225.5,Cluster-10225.6,Cluster-10277.0,Cluster-10277.1,Cluster-10277.2,Cluster-10277.3,Cluster-10277.4,Cluster-10277.5,Cluster-10277.6,Cluster-1031.0,Cluster-10326.0,Cluster-10333.0,Cluster-10333.2,Cluster-10333.3,Cluster-10333.4,Cluster-10333.5,Cluster-10333.6,Cluster-10371.0,Cluster-10393.0,…
METABOLISM	Q	Secondary metabolites biosynthesis, transport and catabolism	688	Cluster-10024.0,Cluster-10032.0,Cluster-10032.1,Cluster-10032.10,Cluster-10032.2,Cluster-10032.3,Cluster-10032.4,Cluster-10032.5,Cluster-10032.6,Cluster-10032.8,Cluster-10032.9,Cluster-10040.0,Cluster-10040.1,Cluster-10040.2,Cluster-10040.3,Cluster-10040.4,Cluster-10040.5,Cluster-10043.0,Cluster-10043.1,Cluster-10043.2,Cluster-10043.3,Cluster-10073.0,Cluster-10078.0,Cluster-10078.1,Cluster-10078.…
POORLY CHARACTERIZED	R	General function prediction only	2129	Cluster-10001.0,Cluster-10007.0,Cluster-10007.1,Cluster-10007.2,Cluster-10007.3,Cluster-10007.4,Cluster-1003.0,Cluster-10041.0,Cluster-10043.0,Cluster-10043.1,Cluster-10043.2,Cluster-10043.3,Cluster-10049.0,Cluster-1007.0,Cluster-10074.0,Cluster-10090.0,Cluster-10090.1,Cluster-10090.3,Cluster-10090.5,Cluster-10090.6,Cluster-10094.0,Cluster-10095.0,Cluster-10101.0,Cluster-10101.11,Cluster-10101.12…
POORLY CHARACTERIZED	S	Function unknown	436	Cluster-10058.0,Cluster-10058.1,Cluster-10058.2,Cluster-10058.3,Cluster-10058.4,Cluster-10058.5,Cluster-10109.0,Cluster-10113.0,Cluster-10125.0,Cluster-10125.1,Cluster-10125.2,Cluster-10125.3,Cluster-10125.5,Cluster-10134.12,Cluster-10134.5,Cluster-10134.6,Cluster-10134.9,Cluster-10170.0,Cluster-10170.1,Cluster-10170.2,Cluster-10170.3,Cluster-10170.4,Cluster-10270.0,Cluster-10270.1,Cluster-10300.…
