# Supplementary material for: Arsenic Stress Resistance in the Endophytic Fungus Cladosporium cladosporioides: Physiological and Transcriptomic Insights into Heavy Metal Detoxification
Source: J Fungi (Basel). 2025 May 14;11(5):374. doi: 10.3390/jof11050374 (PMC12112881; doi:10.3390/jof11050374)
Supplement: Supplementary file 1 [file jof-11-00374-s001.zip › jof-3614616-supplementary/Table. S7 FPKM of DEGs for C. cladosporioides.xlsx]

## Sheet: Sheet1
Family (Count)	Unigene ID.	NO.	As_FPKM	CK_FPKM
MT(1)	Cluster-3139.0	CcMT_1	6.30667	0
POD(4)	Cluster-9672.0	CcPOD_1	10.2667	4.19333
	Cluster-4122.2	CcPOD_2	3.64667	0.6
	Cluster-4456.0	CcPOD_3	1.72	0
	Cluster-8849.0	CcPOD_4	4.99	1.46
Pro(3)	Cluster-10458.2	CcPro_1	11.09	2.03667
	Cluster-10458.4	CcPro_2	22.81	3.51667
	Cluster-8678.6	CcPro_3	1.42	0.576667
GSH(7)	Cluster-10683.1	CcGSH_1	0.333333	0.0133333
	Cluster-10683.10	CcGSH_2	0.673333	0.173333
	Cluster-10683.2	CcGSH_3	1.33667	0.123333
	Cluster-10683.3	CcGSH_4	2.70667	0.08
	Cluster-10683.4	CcGSH_5	2.77	0.45
	Cluster-10683.5	CcGSH_6	0.91	0.0333333
	Cluster-10683.9	CcGSH_7	3.34333	0.623333
CAT(1)	Cluster-5839.2	CcCAT_1	9.03	2.06
bZIP(7)	Cluster-4041.0	CcbZIP_1	78.0733	10.6967
	Cluster-4706.1	CcbZIP_2	2.35667	0.463333
	Cluster-6031.0	CcbZIP_3	68.28	12.5
	Cluster-8245.4	CcbZIP_4	2.10667	0.643333
	Cluster-8248.3	CcbZIP_5	97.1633	16.41
	Cluster-8248.4	CcbZIP_6	3.63667	0
	Cluster-9637.5	CcbZIP_7	2.38	1.02667
MYB(3)	Cluster-10863.0	CcMYB_1	4.88	2.10333
	Cluster-2108.0	CcMYB_2	4.39667	0.293333
	Cluster-4532.0	CcMYB_3	10.32	1.98667
ArsH(1)	Cluster-4575.0	CcArsH_1	1021.42	35.5333
ARR(6)	Cluster-6339.0	CcARR_1	521.207	2.52333
	Cluster-8248.1	CcARR_2	10.3433	1.66667
	Cluster-8248.3	CcARR_3	97.1633	16.41
	Cluster-8248.4	CcARR_4	3.63667	0
	Cluster-10717.3	CcARR_5	7.49	3.06667
	Cluster-10717.7	CcARR_6	5.92	2.67333
ABC(4)	Cluster-10079.0	CcABC-1	1.07667	0
	Cluster-10079.1	CcABC-2	2.81	0
	Cluster-10079.5	CcABC-3	1.76667	0.193333
	Cluster-10249.3	CcABC-4	3.57	0.65
HMA(1)	Cluster-10163.7	CcHMA_1	1.63	0.463333
GST(9)	Cluster-9978.0	CcGST_1	375.727	9.48333
	Cluster-9770.0	CcGST_2	10.5867	4.19333
	Cluster-9010.0	CcGST_3	65.6767	23.01
	Cluster-8526.6	CcGST_4	3.31667	0.71
	Cluster-8526.4	CcGST_5	6.46667	2.84667
	Cluster-8526.1	CcGST_6	4.78333	0.97
	Cluster-7285.2	CcGST_7	13.69	3.64667
	Cluster-4437.0	CcGST_8	19.9767	7.73333
	Cluster-10657.1	CcGST_9	126.207	26.8367
Ags(1)	Cluster-1100.0	CcAgs_1	1.25667	0.443333
CHS(4)	Cluster-9811.2	CcCHS_1	1.36667	0.39
	Cluster-10171.3	CcCHS_2	4.63667	0.126667
	Cluster-10172.1	CcCHS_3	4.84667	0.986667
	Cluster-6260.0	CcCHS_4	14.3067	2.18667
