# Supplementary material for: Arsenic Stress Resistance in the Endophytic Fungus Cladosporium cladosporioides: Physiological and Transcriptomic Insights into Heavy Metal Detoxification
Source: J Fungi (Basel). 2025 May 14;11(5):374. doi: 10.3390/jof11050374 (PMC12112881; doi:10.3390/jof11050374)
Supplement: Supplementary file 1 [file jof-11-00374-s001.zip › jof-3614616-supplementary/Table. S8 Original data used for Mantel tests.xlsx]

## Sheet: Sheet1
Groups		SOD	Means	MT	Means	GSH	Means	melanin	Means	MDA	Means	Pro	Means	Total As	Means	As3+	Means	As5+	Means
CK	1	113.15	105.917	14.2	14.7767	40.62	41.9567	11.87	9.92333	25.27	26.9907	1.82	1.83	0	0	0	0	0	0
	1	103.36		15.04		38.6		8.28		27.75		1.86		0		0		0
	1	101.24		15.09		46.65		9.62		27.952		1.81		0		0		0
As	2	194.47	208.59	82.03	81.69	134.96	136.297	184.3	183.08	39.59	37.2567	1.91	1.91	831.766	812.514	19.2883	19.2563	192.183	192.796
	2	211.59		81.03		142.99		178.13		36.09		1.91		811.434		19.0067		193.037
	2	219.71		82.01		130.94		186.81		36.09		1.91		794.344		19.4737		193.168
